# Supplementary material for: A chemo-mechanical model for describing sorption hysteresis in a glassy polyurethane
Source: Sci Rep. 2024 Mar 7;14:5640. doi: 10.1038/s41598-024-56069-3 (PMC10920897; doi:10.1038/s41598-024-56069-3)
Supplement: Supplementary file 2 — Supplementary Information 2. [file 41598_2024_56069_MOESM2_ESM.xlsx]

## Sheet: Read Me
Raw Data Color Code
Figure 2
Figure 3
Figure 4	Figure 4
Figure 5
Figure 6
Figure 8
Figure 9

## Sheet: Fig 2 Analysis
			2 mm		4 mm		6 mm
Dry Mass		Initial Mass (mg)	193.535	Initial Mass (mg)	417.245	Initial Mass (mg)	624.685
	Time / hours	Time/Thickness2 / hours/mm2	Water Content (mg/g)	Time/Thickness2 / hours/mm2		Time/Thickness2 / hours/mm2
	0	0	-0.17728	0	-0.123121	0	-0.042126
	0.1675	0.041875	0.396175	0.0104688	0.485717	0.00465278	0.263585
	0.336667	0.0841667	0.706002	0.0210417	0.524002	0.00935185	0.383618
	0.501111	0.125278	0.923434	0.0313194	0.540858	0.0139198	0.519871
	0.673333	0.168333	1.13532	0.0420833	0.81885	0.0187037	0.5838
	0.834167	0.208542	1.49135	0.0521354	0.835706	0.0231713	0.74238
	1.00306	0.250764	1.25913	0.062691	0.873991	0.0278627	0.767952
	1.16417	0.291042	1.44515	0.0727604	1.06799	0.032338	0.820812
	1.33806	0.334514	1.53323	0.0836285	0.991416	0.0371682	0.800011
	1.50222	0.375556	1.34721	0.0938889	1.00084	0.0417284	0.920044
	1.67	0.4175	1.67736	0.104375	1.13284	0.0463889	1.05611
	1.8325	0.458125	1.63117	0.114531	1.27884	0.0509028	1.01756
	2.00167	0.500417	1.69338	0.125104	1.27884	0.0556019	0.963172
	2.16861	0.542153	1.41928	0.135538	1.36055	0.0602392	0.977675
	2.34	0.585	1.75005	0.14625	1.24541	0.065	1.02882
	2.49778	0.624444	1.71371	0.156111	1.29569	0.0693827	1.10897
	2.66583	0.666458	1.50182	0.166615	1.29569	0.0740509	1.04485
	2.83417	0.708542	1.52276	0.177135	1.40369	0.0787269	1.13454
	3.00139	0.750347	1.64164	0.187587	1.45626	0.0833719	1.10725
	3.17639	0.794097	2.12208	0.198524	1.55226	0.088233	1.33625
	3.33444	0.833611	1.75497	0.208403	1.47312	0.0926235	1.19541
	3.49611	0.874028	2.0032	0.218507	1.54511	0.0971142	1.32022
	3.67194	0.917986	1.76052	0.229497	1.56654	0.101998	1.25457
	3.84056	0.960139	1.41435	0.240035	1.54511	0.106682	1.20018
	4.00611	1.00153	1.73465	0.250382	1.43226	0.111281	1.21297
	4.16667	1.04167	1.91512	0.260417	1.5354	0.115741	1.34102
	4.34167	1.08542	1.67244	0.271354	1.52569	0.120602	1.32976
	4.49972	1.12493	1.9102	0.281233	1.8471	0.124992	1.34903
	4.66639	1.1666	1.65211	0.291649	1.55226	0.129622	1.49788
	4.83722	1.20931	1.29547	0.302326	1.4754	0.134367	1.35533
	5.00167	1.25042	1.52276	0.312604	1.71282	0.138935	1.47708
	5.17361	1.2934	1.77037	0.323351	1.66968	0.143711	1.51067
	5.33639	1.3341	1.7291	0.333524	1.57854	0.148233	1.40017
	5.49833	1.37458	1.70323	0.343646	1.57854	0.152731	1.46754
	5.66972	1.41743	1.70878	0.354358	1.64797	0.157492	1.44349
	5.83111	1.45778	1.83259	0.364444	1.70311	0.161975	1.42097
	6.0075	1.50188	1.71925	0.375469	1.8351	0.166875	1.38911
	6.16528	1.54132	1.60037	0.38533	1.60483	0.171258	1.51544
	6.34111	1.58528	1.69831	0.396319	1.5954	0.176142	1.53147
	6.50611	1.62653	1.79132	0.406632	1.74882	0.180725	1.55876
	6.67167	1.66792	1.74512	0.416979	1.71997	0.185324	1.48032
	6.82861	1.70715	1.78639	0.426788	1.80853	0.189684	1.61314
	7.01167	1.75292	1.62624	0.438229	1.68397	0.194769	1.66428
	7.17306	1.79326	1.78085	0.448316	1.68397	0.199252	1.51067
	7.33861	1.83465	1.48149	0.458663	1.63597	0.20385	1.50265
	7.50111	1.87528	1.48149	0.468819	1.78939	0.208364	1.62116
	7.66861	1.91715	1.6207	0.479288	1.65511	0.213017	1.59234
	7.83417	1.95854	1.83259	0.489635	1.79653	0.217616	1.6723
	8.00306	2.00076	1.84798	0.500191	1.87567	0.222307	1.58585
	8.16583	2.04146	1.69831	0.510365	1.77739	0.226829	1.57478
	8.33444	2.08361	1.78085	0.520903	1.78939	0.231512	1.61944
	8.51028	2.12757	1.85353	0.531892	1.70082	0.236397	1.5828
	8.665	2.16625	1.86893	0.541562	1.83025	0.240694	1.56982
	8.82972	2.20743	1.49689	0.551858	1.79196	0.24527	1.69959
	8.99944	2.24986	1.65211	0.562465	1.6194	0.249985	1.53147
	9.16722	2.29181	1.69831	0.572951	1.70797	0.254645	1.6099
	9.34278	2.33569	2.0494	0.583924	1.78225	0.259522	1.60513
	9.49944	2.37486	1.72418	0.593715	1.71025	0.263873	1.65951
	9.67694	2.41924	1.72418	0.604809	1.8471	0.268804	1.70111
	9.83444	2.45861	1.78639	0.614653	1.86625	0.273179	1.62745
	10.0036	2.5009	1.78639	0.625226	1.66482	0.277878	1.61314
	10.1608	2.54021	1.68291	0.635052	1.67911	0.282245	1.59234
	10.3378	2.58444	1.68291	0.646111	1.71768	0.28716	1.65627
	10.5011	2.62528	1.8948	0.656319	1.77025	0.291698	1.62268
	10.6667	2.66667	1.67244	0.666667	1.70568	0.296296	1.71085
	10.8308	2.70771	1.6207	0.676927	1.78939	0.300856	1.6515
	11.0075	2.75188	1.73958	0.687969	1.66711	0.305764	1.55876
	11.1742	2.79354	1.95639	0.698385	1.9811	0.310394	1.78603
	11.3317	2.83292	1.64164	0.708229	1.76539	0.314769	1.64673
	11.5006	2.87514	2.04447	0.718785	1.79196	0.31946	1.67077
	11.6672	2.91681	1.85846	0.729201	1.90939	0.32409	1.69482
	11.8325	2.95813	1.61577	0.739531	1.74139	0.328681	1.67707
	12.0053	3.00132	1.80672	0.75033	1.8471	0.33348	1.7347
	12.1692	3.04229	1.65704	0.760573	1.77253	0.338032	1.68356
	12.3353	3.08382	1.79132	0.770955	1.79196	0.342647	1.73966
	12.4989	3.12472	1.7291	0.781181	1.80139	0.347191	1.6868
	12.6683	3.16708	1.70878	0.791771	1.67454	0.351898	1.67879
	12.8356	3.20889	1.89972	0.802222	1.83968	0.356543	1.75722
	13.0036	3.2509	1.64657	0.812726	1.76082	0.361211	1.72688
	13.1728	3.29319	1.75005	0.823299	1.75825	0.36591	1.71886
	13.3292	3.33229	1.84798	0.833073	1.72225	0.370255	1.62745
	13.4986	3.37465	1.77037	0.843663	1.69597	0.374961	1.75245
	13.6675	3.41687	1.89972	0.854219	1.75111	0.379653	1.69806
	13.8406	3.46014	1.78639	0.865035	1.8471	0.38446	1.81008
	13.9947	3.49868	1.42975	0.87467	1.79425	0.388742	1.68031
	14.1744	3.54361	1.57943	0.885903	1.81568	0.393735	1.66753
	14.3314	3.58285	1.65704	0.895712	1.80396	0.398094	1.666
	14.5039	3.62597	2.0186	0.906493	1.66711	0.402886	1.72039
	14.67	3.6675	1.97241	0.916875	1.74139	0.4075	1.73966
	14.835	3.70875	1.8948	0.927188	1.95481	0.412083	1.74768
	15.0014	3.75035	1.89972	0.937587	1.89025	0.416705	1.80836
	15.1683	3.79208	1.54863	0.948021	1.68882	0.421343	1.80206
	15.3331	3.83326	1.94654	0.958316	1.80625	0.425918	1.77325
	15.5033	3.87583	1.67736	0.968958	1.73682	0.430648	1.7347
	15.6694	3.91736	1.66751	0.97934	1.75339	0.435262	1.69005
	15.8322	3.95806	1.64657	0.989514	1.5834	0.439784	1.66276
	16.0072	4.00181	1.93607	1.00045	1.78453	0.444645	1.7347
	16.165	4.04125	1.81719	1.01031	1.82768	0.449028	1.8597
	16.3367	4.08417	1.85353	1.02104	1.80625	0.453796	1.94939
	16.4994	4.12486	1.99273	1.03122	1.97881	0.458318	1.76676
	16.6669	4.16674	1.66751	1.04168	1.77511	0.462971	1.72039
	16.8372	4.20931	1.84798	1.05233	1.86853	0.467701	1.67554
	16.9956	4.24889	1.6207	1.06222	1.78711	0.472099	1.81638
	17.1686	4.29215	1.79624	1.07304	1.77739	0.476906	1.6452
	17.3358	4.33396	2.08082	1.08349	1.8231	0.481551	1.71714
	17.5039	4.37597	1.8948	1.09399	1.78453	0.486219	1.74596
	17.6703	4.41757	1.61023	1.10439	1.77025	0.490841	1.79882
	17.8319	4.45799	1.44515	1.1145	1.74396	0.495332	1.65474
	17.9989	4.49972	1.58435	1.12493	1.68397	0.499969	1.69157
	18.17	4.5425	1.8948	1.13563	1.70568	0.504722	1.67879
	18.3322	4.58306	1.82211	1.14576	1.82053	0.509228	1.91408
	18.5092	4.62729	1.85353	1.15682	1.89025	0.514144	1.72363
	18.6686	4.66715	1.70323	1.16679	1.89253	0.518573	1.82764
	18.8358	4.70896	2.11161	1.17724	1.91167	0.523218	1.74443
	18.9975	4.74938	1.62624	1.18734	1.93082	0.527708	1.83412
	19.1681	4.79201	1.81719	1.198	1.77739	0.532446	1.75073
	19.3331	4.83326	1.59483	1.20832	1.78939	0.537029	1.76199
	19.4981	4.87451	1.46055	1.21863	1.77025	0.541613	1.76352
	19.675	4.91875	1.77592	1.22969	1.88053	0.546528	1.76676
	19.8356	4.95889	1.95146	1.23972	1.89253	0.550988	1.86599
	20.0117	5.00292	1.73465	1.25073	1.75825	0.55588	1.84844
	20.1675	5.04187	1.8794	1.26047	1.94053	0.560208	1.75073
	20.3322	5.08306	1.57943	1.27076	1.73196	0.564784	1.76848
	20.4503	5.11257	1.89972	1.27814	1.88539	0.568063	1.80684

## Sheet: Fig 3 Analysis
			2 mm		6 mm
Dry Mass		dry mass (mg)	193.357		624.62
	Time / hours	Time/Thickness2 / ks/mm2	Water Content (mg/g)	Time/Thickness2 / ks/mm2	Water Content (mg/g)
	0	0	10.6024	0	10.5552
	0.158889	0.136109	11.135	0.0156791	10.6672
	0.334722	0.286734	11.0265	0.0330303	10.7762
	0.497222	0.425937	11.5746	0.0490658	10.7346
	0.670278	0.574182	11.5173	0.0661429	10.9331
	0.832778	0.713385	11.4711	0.0821784	10.8737
	0.998056	0.854967	11.5592	0.098488	11.0323
	1.16778	1.00036	11.6881	0.115236	11.1779
	1.33139	1.14051	11.6831	0.131381	11.1444
	1.50056	1.28543	11.7349	0.148075	11.21
	1.6675	1.42844	11.709	0.164549	11.1444
	1.83861	1.57501	11.357	0.181434	11.2133
	1.99833	1.71184	11.7762	0.197195	11.1589
	2.16278	1.85271	11.4501	0.213423	11.2676
	2.32972	1.99572	11.6727	0.229897	11.3301
	2.50028	2.14182	11.6055	0.246727	11.2501
	2.665	2.28293	11.7035	0.262982	11.3509
	2.82972	2.42403	11.8225	0.279237	11.2516
	3.00472	2.57394	11.3829	0.296506	11.4085
	3.16917	2.71481	11.6776	0.312733	11.3173
	3.32778	2.85068	11.7349	0.328385	11.4887
	3.49583	2.99465	11.7707	0.344968	11.4806
	3.66417	3.13885	11.8434	0.36158	11.4278
	3.82917	3.28019	11.6209	0.377862	11.3684
	4.00306	3.42915	11.7349	0.395021	11.4501
	4.16417	3.56716	11.9057	0.410919	11.5766
	4.3325	3.71136	11.7035	0.427531	11.3797
	4.5025	3.85699	11.8539	0.444306	11.5574
	4.66639	3.99738	11.828	0.460479	11.447
	4.83278	4.13992	11.9674	0.476898	11.4102
	4.99778	4.28126	11.9624	0.49318	11.5062
	5.17056	4.42927	11.7657	0.51023	11.5478
	5.33056	4.56633	11.6468	0.526019	11.4726
	5.49722	4.7091	11.8385	0.542465	11.5511
	5.67028	4.85735	11.6104	0.559542	11.4806
	5.83167	4.9956	11.6418	0.575468	11.535
	6.00722	5.14598	11.5641	0.592792	11.4774
	6.17306	5.28804	12.0401	0.609156	11.5671
	6.3325	5.42463	11.7707	0.62489	11.5959
	6.49778	5.56621	11.8484	0.6412	11.5638
	6.67056	5.71422	11.8847	0.65825	11.5398
	6.83472	5.85485	11.357	0.67445	11.6247
	7.00111	5.99738	11.947	0.690869	11.6583
	7.17028	6.1423	11.3983	0.707562	11.5238
	7.335	6.2834	11.8539	0.723817	11.7015
	7.49778	6.42284	11.8798	0.73988	11.5671
	7.665	6.56609	11.4143	0.756381	11.6007
	7.83111	6.70839	11.828	0.772773	11.6167
	8.00278	6.85544	11.5124	0.789713	11.7992
	8.1675	6.99655	11.7707	0.805968	11.6984
	8.33611	7.14099	11.7454	0.822606	11.6726
	8.49944	7.2809	11.7812	0.838724	11.7207
	8.66583	7.42344	12.0709	0.855143	11.6631
	8.83306	7.56669	11.8638	0.871645	11.7463
	8.99556	7.70589	11.6572	0.88768	11.74
	9.16528	7.85128	11.8071	0.904429	11.74
	9.33528	7.99691	11.5796	0.921204	11.6551
	9.50667	8.14372	11.3471	0.938117	11.6327
	9.6625	8.27722	11.8952	0.953494	11.7736
	9.83083	8.42142	12.0087	0.970105	11.6887
	9.99889	8.56538	11.7294	0.986689	11.7032
	10.1703	8.7122	11.357	1.0036	11.6984
	10.3339	8.85235	11.714	1.01975	11.543
	10.5044	8.99845	11.7349	1.03658	11.7047
	10.665	9.13599	11.7608	1.05242	11.6583
	10.8319	9.279	11.9569	1.0689	11.8265
	11.0039	9.42629	11.3884	1.08586	11.6631
	11.1689	9.56764	11.5074	1.10214	11.716
	11.3342	9.70922	11.5432	1.11845	11.8072
	11.5011	9.85223	11.5487	1.13493	11.7463
	11.6664	9.99381	12.0191	1.15124	11.6551
	11.8336	10.1371	11.9729	1.16774	11.7976
	11.9989	10.2786	11.3366	1.18405	11.748
	12.1636	10.4198	11.8484	1.2003	11.7032
	12.3367	10.568	11.4347	1.21738	11.2596
	12.5025	10.7101	11.5074	1.23375	11.7448
	12.6625	10.8471	11.6523	1.24953	11.7495
	12.8308	10.9913	11.6363	1.26615	11.735
	13.0025	11.1384	11.7294	1.28309	11.6791
	13.1742	11.2854	11.6523	1.30003	11.6999
	13.335	11.4232	11.6363	1.3159	11.7703
	13.4969	11.5619	11.4452	1.33188	11.6839
	13.6672	11.7078	11.9057	1.34868	11.5158
	13.835	11.8515	11.7294	1.36524	11.7079
	14.0008	11.9936	11.7349	1.3816	11.8633
	14.1633	12.1328	11.8847	1.39764	11.6791
	14.33	12.2756	11.8329	1.41408	11.7736
	14.4981	12.4195	11.8434	1.43067	11.6952
	14.665	12.5625	11.9778	1.44714	11.7591
	14.8389	12.7115	11.6727	1.4643	11.7896
	15	12.8495	11.947	1.4802	11.8184
	15.1644	12.9904	12.0247	1.49643	11.8072
	15.3367	13.1379	12.1381	1.51342	11.8375
	15.5047	13.2819	11.7762	1.53	11.7591
	15.6653	13.4194	11.8434	1.54585	11.916
	15.8364	13.566	11.8329	1.56273	11.9288
	15.9953	13.7021	11.8952	1.57841	11.7719
	16.1661	13.8484	11.9156	1.59527	11.86
	16.3456	14.0021	11.6727	1.61298	11.8583
	16.5042	14.138	11.4143	1.62863	11.8232
	16.6731	14.2827	11.714	1.6453	11.8809
	16.8406	14.4262	11.6209	1.66182	11.8104
	17.0003	14.563	11.9988	1.67759	11.8295
	17.1681	14.7067	11.5019	1.69414	11.6806
	17.3358	14.8504	11.7294	1.7107	11.7543
	17.4972	14.9887	11.9002	1.72662	11.6919
	17.6714	15.1379	11.5746	1.74381	11.9097
	17.8267	15.2709	11.9988	1.75913	11.7799
	18.0089	15.427	11.59	1.77712	11.8616
	18.1669	15.5624	11.7553	1.79271	11.8711
	18.335	15.7064	11.4661	1.8093	11.8583
	18.5	15.8477	12.0142	1.82558	11.7959
	18.6675	15.9912	12.1178	1.84211	11.8681
	18.8331	16.133	11.9211	1.85844	11.8904
	19.0053	16.2805	11.7503	1.87544	11.8265
	19.1717	16.4231	11.8071	1.89186	11.916
	19.3286	16.5575	11.8484	1.90735	11.8663
	19.5058	16.7093	11.7454	1.92483	11.8711
	19.665	16.8457	11.8638	1.94054	11.8087
	19.8361	16.9923	11.5173	1.95743	11.6726
	19.9972	17.1303	11.4347	1.97332	11.8568
	20.1689	17.2773	11.8798	1.99026	11.932
	20.3311	17.4163	11.7966	2.00627	11.8728
	20.5031	17.5636	11.9624	2.02324	11.8761
	20.6667	17.7037	11.7657	2.03938	11.7768
	20.8294	17.8432	12.05	2.05545	11.9625
	21.0008	17.99	11.8225	2.07236	11.9753
	21.165	18.1306	11.926	2.08856	11.6934
	21.3308	18.2727	11.8126	2.10492	11.9736
	21.5011	18.4186	11.5333	2.12173	11.8776
	21.6642	18.5582	11.8539	2.13782	12.0137
	21.83	18.7003	12.0814	2.15418	11.8265
	22.0025	18.8481	11.7349	2.1712	11.8135
	22.1614	18.9842	11.8897	2.18688	11.8871
	22.3389	19.1362	11.8434	2.2044	12.0345
	22.5108	19.2835	11.5487	2.22137	11.8776
	22.6631	19.4139	12.0555	2.23639	11.8696
	22.8336	19.56	11.9106	2.25322	11.8488
	23.0008	19.7033	12.2522	2.26972	11.8104
	23.17	19.8482	11.8847	2.28641	11.8345
	23.3311	19.9862	12.1332	2.30231	11.8809
	23.5003	20.1311	11.9002	2.319	12.0185
	23.6686	20.2753	11.9883	2.33562	11.8904
	23.8344	20.4174	11.7035	2.35198	11.9768
	24.0008	20.5599	11.4969	2.3684	11.9576
	24.1708	20.7055	11.7349	2.38517	11.8072
	24.3369	20.8478	11.6055	2.40157	11.948
	24.495	20.9832	11.8385	2.41716	11.9513
	24.6692	21.1324	12.0968	2.43435	11.9288
	24.8292	21.2695	11.9569	2.45014	11.7495
	25.0047	21.4199	12.1073	2.46746	11.8663
	25.1675	21.5593	11.8693	2.48353	11.7959
	25.3394	21.7066	11.6209	2.50049	11.8711
	25.5039	21.8475	12.0142	2.51672	11.932
	25.6644	21.985	12.1745	2.53256	11.9944
	25.8319	22.1285	12.0142	2.54909	11.9112
	26.0003	22.2727	12.1381	2.5657	11.9833
	26.16	22.4095	11.9365	2.58147	11.8648
	26.3331	22.5578	12.1535	2.59854	11.8841
	26.5003	22.701	11.8175	2.61504	11.9513
	26.6639	22.8412	12.1018	2.63119	11.9144
	26.8322	22.9854	11.9988	2.6478	11.8215
	26.9972	23.1267	12.1227	2.66408	11.8568
	27.1661	23.2714	11.9002	2.68075	11.9192
	27.3422	23.4222	11.5845	2.69813	11.9225
	27.5064	23.5629	12.2263	2.71433	11.9192
	27.6611	23.6954	12.164	2.7296	11.8824
	27.8278	23.8382	12.1381	2.74604	11.8921
	27.9986	23.9845	12.1073	2.7629	11.9688
	28.1681	24.1297	11.9883	2.77962	11.9961
	28.3344	24.2722	12.0296	2.79604	11.9977
	28.4981	24.4124	12.3551	2.81218	12.1866
	28.6661	24.5563	11.9932	2.82877	11.956
	28.8292	24.696	11.9211	2.84486	11.94
	29	24.8424	11.947	2.86172	11.9097
	29.1758	24.993	11.9569	2.87907	11.9337
	29.3364	25.1305	11.714	2.89491	11.9528
	29.5019	25.2723	11.9932	2.91125	12.0265
	29.6706	25.4168	11.8021	2.92789	11.6503
	29.8333	25.5562	12.1431	2.94395	12.0169
	30.0056	25.7037	12.0037	2.96094	11.9017
	30.1639	25.8394	11.9211	2.97657	11.9881
	30.3439	25.9936	11.7503	2.99433	11.9736
	30.5008	26.128	12.0247	3.00982	11.9641
	30.6619	26.266	11.9415	3.02572	11.9305
	30.8386	26.4174	11.6264	3.04315	11.9896
	30.9972	26.5532	12.1018	3.0588	12.0057
	31.1606	26.6932	11.9988	3.07492	12.0425
	31.3344	26.8421	12.0142	3.09208	12.0665
	31.4956	26.9801	11.8539	3.10798	11.9385
	31.6725	27.1317	11.709	3.12544	11.9192
	31.8364	27.2721	11.8175	3.14161	11.9641
	31.9997	27.412	12.0863	3.15773	12.052
	32.1636	27.5524	11.9988	3.1739	11.9994
	32.3286	27.6938	12.0401	3.19018	11.9706
	32.4994	27.8401	12.0037	3.20704	12.0089
	32.6647	27.9817	11.9729	3.22335	11.9448
	32.8275	28.1211	12.0191	3.23941	11.9465
	33.0047	28.2729	12.169	3.2569	12.0553
	33.1622	28.4079	12.066	3.27244	11.9849
	33.3314	28.5528	12.0919	3.28914	11.9977
	33.5019	28.6989	11.947	3.30597	11.828
	33.6675	28.8407	12.2417	3.3223	11.8921
	33.8289	28.9789	12.0296	3.33823	11.9786
	34.0014	29.1267	11.6727	3.35525	12.044
	34.1725	29.2733	11.9211	3.37214	12.0585
	34.3339	29.4115	11.8175	3.38806	12.0265
	34.5	29.5538	12.0296	3.40446	12.0041
	34.6631	29.6935	12.2263	3.42055	12.1385
	34.8353	29.841	12.2621	3.43754	11.924
	34.9969	29.9795	12.0709	3.45349	11.94
	35.1644	30.123	12.2103	3.47002	11.9129
	35.3356	30.2696	12.066	3.48691	11.9801
	35.5017	30.4119	12.0142	3.5033	11.8152
	35.6633	30.5504	12.0814	3.51925	11.8681
	35.8339	30.6965	12.1122	3.53608	11.9433
	35.9986	30.8376	11.9778	3.55234	11.9753
	36.1692	30.9837	12.1018	3.56917	11.8744
	36.3358	31.1265	12.1381	3.58562	11.9736
	36.5	31.2671	12.1431	3.60182	12.0282
	36.6667	31.4099	11.947	3.61826	11.9625
	36.8403	31.5586	11.8484	3.63539	11.9625
	36.9972	31.693	11.9729	3.65088	12.0057
	37.1675	31.8389	11.828	3.66768	12.033
	37.3333	31.981	12.2466	3.68405	12.0906
	37.5	32.1237	11.7707	3.7005	11.8681
	37.6681	32.2677	11.9365	3.71708	12.0665
	37.8317	32.4079	12.1431	3.73322	12.0152
	38.0028	32.5544	12.0709	3.75011	12.0152
	38.1636	32.6922	11.9828	3.76598	11.8952
	38.3339	32.8381	12.05	3.78278	11.9209
	38.4972	32.978	12.1591	3.7989	11.9641
	38.6669	33.1234	12.1227	3.81565	12.0265
	38.8294	33.2626	12.2417	3.83169	11.9849
	38.9958	33.4051	12.1122	3.8481	12.0089
	39.1689	33.5534	12.045	3.86518	12.0202
	39.3367	33.6971	11.8539	3.88174	12.0585
	39.505	33.8413	11.7812	3.89835	11.9721
	39.6639	33.9774	11.9729	3.91403	12.0826
	39.8325	34.1218	12.066	3.93067	11.9192
	39.9994	34.2648	12.0037	3.94714	11.9929
	40.1669	34.4083	11.9106	3.96367	12.0169
	40.3311	34.549	11.9365	3.97987	12.0713
	40.5	34.6936	12.3194	3.99654	12.0089
	40.6742	34.8428	11.9883	4.01372	11.9881
	40.8331	34.9789	12.1591	4.0294	12.1545
	41.0003	35.1222	11.8798	4.0459	12.065
	41.1692	35.2669	12.1431	4.06257	12.0249
	41.3361	35.4099	11.9729	4.07904	12.044
	41.5061	35.5555	11.6831	4.09582	11.9385
	41.6733	35.6988	11.828	4.11232	11.8969
	41.8283	35.8315	12.0759	4.12762	11.9816
	41.9994	35.9781	12.1018	4.1445	12.1049
	42.1694	36.1237	12.2417	4.16128	12.1322
	42.3308	36.262	11.9988	4.1772	11.9721
	42.5014	36.4081	12.0247	4.19403	11.948
	42.6636	36.5471	12.0037	4.21004	12.065
	42.8322	36.6915	11.9729	4.22668	12.0217
	42.9994	36.8347	11.9729	4.24318	12.0345
	43.1719	36.9825	11.9365	4.2602	11.8392
	43.3317	37.1193	12.1381	4.27596	12.0265
	43.5061	37.2688	12.0863	4.29318	12.0393
	43.6678	37.4073	12.0401	4.30913	12.129
	43.8336	37.5493	12.2053	4.3255	12.044
	44.0058	37.6968	11.9932	4.34249	12.0074
	44.1625	37.8311	12.2417	4.35795	12.0122
	44.3303	37.9748	11.8588	4.37451	12.0457
	44.4969	38.1175	11.9211	4.39095	12.1097
	44.6675	38.2637	12.0709	4.40778	12.0921
	44.8375	38.4093	11.8693	4.42456	11.9864
	45.0017	38.5499	11.8743	4.44076	12.1082
	45.1711	38.6951	12.2676	4.45748	12.1242
	45.3333	38.834	12.0037	4.47349	12.0282
	45.5	38.9768	12.0759	4.48993	12.057
	45.6639	39.1172	11.926	4.50611	12.0633
	45.8406	39.2685	11.9674	4.52354	12.0024
	46.0111	39.4146	11.8385	4.54037	12.1017
	46.1642	39.5457	12.0142	4.55547	11.9864
	46.3297	39.6876	12.1899	4.57181	11.9433
	46.4997	39.8332	12.164	4.58859	12.0312
	46.6681	39.9774	12.1178	4.6052	12.1322
	46.8325	40.1183	12.066	4.62143	11.9721
	47.0025	40.2639	12.2158	4.6382	12.0282
	47.1669	40.4048	12.0555	4.65443	12.0089
	47.3308	40.5452	12.0142	4.6706	12.0585
	47.5061	40.6953	12.2158	4.6879	12.0969
	47.6717	40.8371	11.7916	4.70423	12.1209
	47.8344	40.9766	12.1381	4.7203	12.0889
	48.0019	41.12	12.2053	4.73683	12.1274
	48.1683	41.2626	12.1899	4.75325	12.033
	48.3308	41.4018	11.8897	4.76928	11.8761
	48.5017	41.5481	11.6677	4.78614	12.0185
	48.6664	41.6892	12.169	4.80239	12.0746
	48.8322	41.8313	12.0759	4.81876	12.0601
	48.9978	41.9731	12.0604	4.83509	11.828
	49.1669	42.118	12.1381	4.85179	12.1257
	49.3417	42.2677	11.7916	4.86903	12.1322
	49.5008	42.404	12.2879	4.88474	12.1114
	49.6681	42.5473	12.05	4.90124	12.0969
	49.8311	42.687	12.0919	4.91733	12.0152
	49.9964	42.8286	12.0037	4.93364	12.0938
	50.1667	42.9744	12.0919	4.95044	12.0457
	50.3286	43.1131	11.9778	4.96642	11.7736
	50.5	43.26	12.2207	4.98333	12.0665
	50.6642	43.4006	12.3761	4.99953	12.0297
	50.8361	43.5479	12.0919	5.0165	12.0377
	51.0053	43.6928	12.283	5.03319	12.0698
	51.1683	43.8325	11.8021	5.04929	12.1257
	51.3378	43.9776	11.9519	5.06601	12.0202
	51.4983	44.1152	11.9156	5.08185	12.041
	51.6686	44.261	12.4069	5.09865	12.1643
	51.8303	44.3995	11.9519	5.11461	12.0457
	52.0008	44.5456	12.0863	5.13144	12.049
	52.1664	44.6874	12.1227	5.14777	12.0728
	52.3364	44.8331	12.1381	5.16455	12.057
	52.5072	44.9794	12.0968	5.18141	12.0265
	52.6706	45.1193	12.0087	5.19752	11.924
	52.8294	45.2554	12.2312	5.2132	11.9881
	52.9981	45.3999	12.0814	5.22984	12.1578
	53.1678	45.5453	11.9988	5.24659	12.0633
	53.3314	45.6854	12.2417	5.26274	12.1337
	53.5047	45.8339	11.9316	5.27984	12.0393
	53.6639	45.9703	12.2417	5.29555	12.1435
	53.8297	46.1123	12.1073	5.31191	11.9433
	54.0019	46.2598	11.9883	5.32891	12.0921
	54.1686	46.4026	12.1276	5.34535	12.0921
	54.3403	46.5497	12.0087	5.36229	11.9688
	54.4969	46.6839	12.045	5.37775	11.9736
	54.6725	46.8343	12.1332	5.39508	12.1513
	54.83	46.9692	12.3397	5.41062	12.041
	55.0036	47.1179	12.185	5.42775	12.0362
	55.1603	47.2521	12.2004	5.44321	12.0698
	55.3356	47.4023	12.1794	5.46051	11.9673
	55.4964	47.54	11.9729	5.47638	12.0713
	55.6642	47.6838	12.05	5.49293	12.0362
	55.835	47.8301	12.0814	5.50979	12.0809
	55.9978	47.9695	12.2312	5.52585	12.0778
	56.1692	48.1164	12.1178	5.54277	12.052
	56.3444	48.2665	11.8588	5.56006	12.0809
	56.4939	48.3945	10.7004	5.57481	12.1049
	56.6656	48.5416	12.0401	5.59175	12.0746
	56.8392	48.6903	12.1276	5.60888	12.0969
	57.0006	48.8286	11.8484	5.62481	12.0826
	57.1672	48.9713	11.9624	5.64125	12.1225
	57.3308	49.1115	12.05	5.6574	12.1465
	57.4986	49.2552	12.1745	5.67396	12.1114
	57.6689	49.4011	12.3348	5.69076	12.0553
	57.8386	49.5465	11.8539	5.70751	12.1257
	57.9983	49.6833	11.8588	5.72327	12.1435
	58.1681	49.8287	12.0296	5.74002	12.1177
	58.2889	49.9322	12.2781	5.75194	12.049

## Sheet: 2 mm thick Mettler 50C
Sample	PU Foam 2 mm
Dimensions (mm)	2.04 x 15.02 x 20.06
Instrument	Mettler DVS
Date(s)	12/29/2021 + 1/4/2021
Temperature (øC)	50
Time in hours	Total Weight in mg	Net Weight (Sample - Tare) in mg	RH set in %	RH read in %	Temp set in °C	Temp read in °C
0.0425	1376.09	195.597	0	5.24	50	31
0.221111	1375.88	195.244	0	5.08	50	42.42
0.425278	1375.66	194.989	0	5.17	50	48.99
0.621111	1375.26	194.551	0	5.35	50	49.75
0.806111	1375.26	194.636	0	5.03	50	50.17
0.988333	1374.94	194.359	0	4.87	50	49.76
1.16694	1374.71	194.105	0	3.57	50	50
1.33028	1374.77	194.121	0	3.07	50	50.1
1.49056	1374.58	193.946	0	2.54	50	50.09
1.6675	1374.53	193.89	0	2.07	50	50.22
1.82417	1374.52	193.836	0	1.9	50	50.09
1.99194	1374.43	193.746	0	1.75	50	50.06
2.16139	1374.42	193.742	0	1.65	50	50.08
2.33556	1374.4	193.799	0	1.65	50	50.14
2.5	1374.35	193.798	0	1.62	50	50.11
2.66278	1374.24	193.703	0	1.6	50	50.04
2.83028	1374.26	193.646	0	1.52	50	50.1
2.99556	1374.24	193.679	0	1.45	50	50.06
3.16944	1374.25	193.717	0	1.45	50	50.11
3.33611	1374.23	193.678	0	1.41	50	50.1
3.49833	1374.2	193.664	0	1.45	50	50.02
3.66083	1374.18	193.635	0	1.41	50	50.04
3.82861	1374.15	193.605	0	1.41	50	50.04
3.99861	1374.13	193.583	0	1.38	50	50.03
4.15972	1374.15	193.583	0	1.37	50	50.03
4.33083	1374.15	193.608	0	1.38	50	50.06
4.49528	1374.17	193.648	0	1.38	50	49.99
4.66889	1374.2	193.637	0	1.35	50	50.08
4.83472	1374.13	193.575	0	1.32	50	50.09
4.99917	1374.1	193.566	0	1.35	50	50.04
5.16167	1374.12	193.54	0	1.32	50	50.03
5.34083	1374.17	193.625	0	1.31	50	50.15
5.49611	1374.18	193.631	0	1.32	50	50.02
5.66333	1374.14	193.587	0	1.32	50	50.04
5.82944	1374.12	193.568	0	1.32	50	50.04
5.9975	1374.14	193.588	0	1.32	50	50.05
6.16306	1374.15	193.583	0	1.32	50	50.02
6.32639	1374.15	193.57	0	1.32	50	50.02
6.5	1374.12	193.546	0	1.28	50	50.06
6.66444	1374.17	193.617	0	1.28	50	50.03
6.83222	1374.15	193.584	0	1.28	50	50.05
6.99694	1374.12	193.543	0	1.28	50	50.04
7.16389	1374.11	193.535	0	1.28	50	50
7.32944	1374.15	193.58	0	1.25	50	50.03
7.49333	1374.29	193.56	0	1.25	50	50
7.6625	1374.14	193.575	0	1.24	50	49.98
7.83056	1374.09	193.515	0	1.24	50	50.02
7.99389	1374.12	193.532	0	1.22	50	50.01
8.16528	1374.18	193.602	0	1.23	50	50.02
8.33056	1374.11	193.534	0	1.22	50	50.02
8.49556	1374.09	193.498	0	1.22	50	50.01
8.66806	1374.12	193.544	0	1.22	50	50.03
8.83222	1374.18	193.606	0	1.22	50	50.1
8.99861	1374.13	193.54	0	1.22	50	50.02
9.16417	1374.1	193.522	0	1.22	50	50.08
9.33222	1374.17	193.604	0	1.23	50	50.03
9.5	1374.17	193.602	0	1.25	50	50.02
9.67	1374.12	193.531	0	1.25	50	50.07
9.83361	1374.15	193.566	0	1.25	50	50.05
9.99583	1374.13	193.566	0	1.25	50	50.03
10.1667	1374.21	193.63	0	1.25	50	50.03
10.3325	1374.16	193.566	0	1.22	50	50.06
10.4931	1374.17	193.591	0	1.22	50	50.03
10.6678	1374.1	193.516	0	1.22	50	50.05
10.8289	1374.13	193.552	0	1.22	50	50.05
10.9942	1374.14	193.563	0	1.22	50	50.02
11.1631	1374.14	193.563	0	1.19	50	50.02
11.3342	1374.15	193.562	0	1.19	50	50.06
11.4975	1374.09	193.522	0	1.2	50	50.01
11.6658	1374.11	193.538	0	1.2	50	50.04
11.8269	1374.07	193.473	0	1.2	50	50.02
12.0028	1374.09	193.511	0	1.19	50	50.04
12.1675	1374.13	193.559	0	1.19	50	50.05
12.3319	1374.07	193.496	0	1.19	50	50.04
12.4981	1374.1	193.52	0	1.22	50	50.02
12.6664	1374.08	193.503	0	1.22	50	50.06
12.8308	1374.11	193.528	0	1.19	50	49.99
13.0006	1374.2	193.62	0	1.22	50	50.06
13.1628	1374.13	193.546	0	1.19	50	50.05
13.3344	1374.08	193.504	0	1.19	50	50.05
13.4944	1374.13	193.53	0	1.19	50	50
13.6717	1374.08	193.5	0	1.18	50	50.1
13.8292	1374.13	193.563	0	1.22	50	50.01
13.9967	1374.12	193.532	0	1.19	50	50.02
14.1658	1374.17	193.583	0	1.19	50	50.06
14.3358	1374.23	193.637	0	1.18	50	50.07
14.4931	1374.11	193.505	0	1.19	50	50.05
14.6664	1374.11	193.508	0	1.19	50	50.04
14.8383	1374.05	193.462	0	1.18	50	50.08
14.9983	1374.09	193.509	0	1.19	50	50.02
15.1672	1374.1	193.512	0	1.19	50	50.03
15.3286	1374.21	193.635	0	1.19	50	50.01
15.5031	1374.1	193.512	0	1.18	50	50.12
15.6622	1374.14	193.548	0	1.19	50	50.03
15.8297	1374.16	193.586	0	1.19	50	50.05
15.9997	1374.1	193.508	0	1.19	50	50.03
16.1667	1374.14	193.54	0	1.17	50	50.05
16.3275	1374.17	193.588	0	1.17	50	50.02
16.5053	1374.09	193.51	0	1.15	50	50.08
16.6647	1374.1	193.496	0	1.19	50	50.04
16.8292	1374.1	193.524	0	1.19	50	50.01
16.9953	1374.15	193.56	0	1.19	50	50.03
17.1628	1374.16	193.581	0	1.19	50	50.02
17.3311	1374.12	193.506	0	1.15	50	50.05
17.4972	1374.11	193.535	0	1.15	50	50.04
17.6772	1374.2	193.626	0	1.15	50	50.12
17.8267	1374.2	193.598	0	1.15	50	50.04
17.9983	1374.13	193.554	0	1.15	50	50.03
18.1692	1374.17	193.582	0	1.15	50	50.07
18.3344	1374.14	193.554	0	1.15	50	50.04
18.4997	1374.14	193.55	0	1.17	50	50.03
18.6664	1374.1	193.534	0	1.15	50	50.07
18.8297	1374.19	193.612	0	1.15	50	50.02
19.0017	1374.12	193.532	0	1.18	50	50.07
19.1669	1374.12	193.542	0	1.15	50	50.05
19.3322	1374.12	193.526	0	1.15	50	50.06
19.4989	1374.09	193.502	0	1.15	50	50.03
19.6717	1374.11	193.522	0	1.17	50	50.1
19.8375	1374.13	193.544	0	1.19	50	50.06
19.9986	1374.1	193.517	0	1.19	50	50.05
20.1797	1374.03	193.444	0	1.15	50	50.15
20.33	1374.14	193.543	0	1.19	50	50.04
20.4978	1374.11	193.527	0	1.15	50	50.05
20.6694	1374.08	193.481	0	1.15	50	50.05
20.8292	1374.16	193.572	0	1.15	50	50.01
20.9981	1374.12	193.531	0	1.14	50	50.02
21.1642	1374.11	193.522	0	1.15	50	50.03
21.3336	1374.11	193.521	0	1.14	50	50.03
21.4981	1374.17	193.591	0	1.14	50	50.06
21.67	1374.1	193.511	0	1.15	50	50.06
21.835	1374.19	193.606	0	1.15	50	50.08
21.9992	1374.06	193.45	0	1.15	50	50.04
22.1644	1374.12	193.53	0	1.15	50	50.03
22.3311	1374.12	193.515	0	1.12	50	50.05
22.4953	1374.12	193.508	0	1.14	50	50.04
22.6608	1374.16	193.55	0	1.14	50	50.03
22.8311	1374.18	193.587	0	1.12	50	50.02
22.9964	1374.09	193.482	0	1.12	50	50.02
23.1608	1374.1	193.494	0	1.12	50	50.03
23.3308	1374.13	193.53	0	1.1	50	50.03
23.4983	1374.11	193.509	0	1.09	50	50.01
23.6656	1374.11	193.502	0	1.09	50	50.04
23.8306	1374.11	193.499	0	1.09	50	50.03
23.9969	1374.17	193.585	0	1.12	50	50
24.1622	1374.17	193.565	0	1.12	50	50.02
24.3361	1374.11	193.502	0	1.12	50	50.08
24.4967	1374.12	193.525	0	1.12	50	50.01
24.6614	1374.19	193.571	0	1.1	50	50.01
24.8303	1374.13	193.507	0	1.09	50	50.03
25	1374.13	193.507	0	1.09	50	50.04
25.1647	1374.12	193.506	0	1.09	50	50.03
25.3367	1374.14	193.531	0	1.09	50	50.05
25.4953	1374.14	193.548	0	1.09	50	50
25.6692	1374.12	193.519	0	1.1	50	50.04
25.8317	1374.16	193.567	0	1.1	50	50.03
26.0047	1374.11	193.517	0	1.09	50	50.07
26.1617	1374.17	193.573	0	1.1	50	50.04
26.335	1374.11	193.521	0	1.09	50	50.06
26.5006	1374.12	193.515	0	1.1	50	50.08
26.6617	1374.17	193.57	0	1.12	50	50
26.8372	1374.15	193.523	0	1.1	50	50.05
27.0006	1374.2	193.601	0	1.12	50	50.05
27.1642	1374.13	193.531	0	1.12	50	50.06
27.3342	1374.11	193.502	0	1.1	50	50.04
27.4958	1374.15	193.562	0	1.12	50	50
27.6611	1374.13	193.522	0	1.1	50	50.07
27.8281	1374.14	193.523	0	1.09	50	50.02
28.0003	1374.16	193.566	0	1.09	50	50.04
28.1606	1374.16	193.542	0	1.09	50	50
28.3328	1374.16	193.548	0	1.09	50	50.06
28.4978	1374.15	193.545	0	1.09	50	50.04
28.6661	1374.12	193.52	0	1.09	50	50.05
28.8292	1374.11	193.494	0	1.09	50	50.03
28.9406	1374.14	193.501	0	1.15	50	50.05
29.1081	1374.25	193.612	5	4.67	50	50.07
29.2772	1374.33	193.672	5	4.9	50	50.06
29.4417	1374.38	193.714	5	4.98	50	50.01
29.6139	1374.39	193.755	5	5.01	50	50.03
29.7747	1374.47	193.824	5	4.98	50	50.03
29.9436	1374.44	193.779	5	4.98	50	50.03
30.1047	1374.47	193.815	5	4.98	50	50
30.2786	1374.49	193.832	5	4.98	50	50.06
30.4428	1374.46	193.796	5	5.01	50	50.05
30.6106	1374.5	193.86	5	5.05	50	50.02
30.7731	1374.5	193.851	5	5.09	50	50.02
30.9422	1374.52	193.863	5	5.12	50	50.04
31.1092	1374.49	193.81	5	5.12	50	50.02
31.2806	1374.53	193.874	5	5.12	50	50.05
31.4383	1374.51	193.867	5	5.09	50	50.01
31.6064	1374.53	193.826	5	5.09	50	50.02
31.7747	1374.52	193.83	5	5.05	50	50.02
31.9419	1374.53	193.853	5	5.05	50	49.99
32.1169	1374.6	193.946	5	5.05	50	50.11
32.275	1374.51	193.875	5	5.01	50	50.01
32.4367	1374.68	193.923	5	5.01	50	50.01
32.6125	1374.52	193.876	5	5.01	50	50.06
32.7811	1374.48	193.809	5	5.01	50	50.05
32.9467	1374.52	193.871	5	5.01	50	50.01
33.1072	1374.54	193.906	5	5.01	50	49.98
33.2822	1374.52	193.859	5	5.01	50	50.07
33.4403	1374.54	193.905	5	5.01	50	50.04
33.6069	1374.5	193.855	5	4.99	50	50
33.7778	1374.46	193.786	5	4.98	50	50.06
33.9422	1374.47	193.83	5	5.01	50	50.01
34.1142	1374.52	193.878	5	4.99	50	50.02
34.2769	1374.53	193.87	5	4.99	50	50.03
34.4389	1374.52	193.865	5	5.01	50	50
34.6103	1374.52	193.866	5	4.99	50	50.03
34.7717	1374.58	193.89	5	5.01	50	49.98
34.9481	1374.54	193.868	5	5.01	50	50.07
35.1058	1374.53	193.845	5	5.01	50	50
35.2817	1374.52	193.864	5	5.01	50	50.05
35.4467	1374.52	193.882	5	5.01	50	49.99
35.6122	1374.54	193.873	5	4.99	50	50.03
35.7692	1374.52	193.881	5	4.98	50	50.01
35.9522	1374.5	193.85	5	4.99	50	50.06
36.1136	1374.56	193.88	5	4.98	50	50.03
36.2792	1374.47	193.822	5	4.98	50	50.04
36.4417	1374.49	193.822	5	4.98	50	50.04
36.6092	1374.53	193.849	5	4.99	50	50.01
36.7747	1374.55	193.89	5	4.99	50	50.03
36.9436	1374.55	193.893	5	5.01	50	50.03
37.1064	1374.51	193.864	5	5.01	50	49.98
37.275	1374.52	193.88	5	5.01	50	50.03
37.4508	1374.54	193.894	5	4.99	50	50.04
37.6056	1374.55	193.897	5	5.01	50	49.98
37.7703	1374.52	193.825	5	4.98	50	50.01
37.94	1374.54	193.855	5	4.98	50	50.01
38.1078	1374.52	193.864	5	4.98	50	50.02
38.2833	1374.58	193.932	5	4.98	50	50.06
38.44	1374.53	193.869	5	4.98	50	49.98
38.6175	1374.52	193.869	5	4.98	50	50.08
38.775	1374.53	193.881	5	4.99	50	50.03
38.9442	1374.54	193.881	5	4.99	50	50.03
39.1014	1374.54	193.861	5	5.01	50	49.96
39.2783	1374.53	193.861	5	4.98	50	50.05
39.4417	1374.55	193.902	5	4.99	50	50.02
39.6072	1374.51	193.859	5	4.99	50	50.02
39.7714	1374.54	193.849	5	4.99	50	50.01
39.9481	1374.57	193.872	5	4.98	50	50.04
40.1147	1374.57	193.914	5	4.98	50	50.08
40.2722	1374.52	193.853	5	4.99	50	50.02
40.4411	1374.57	193.931	5	5.01	50	50.01
40.6078	1374.53	193.895	5	4.98	50	50.04
40.7731	1374.53	193.848	5	4.98	50	50.04
40.9458	1374.53	193.885	5	4.99	50	50.03
41.1097	1374.5	193.856	5	4.98	50	50
41.2758	1374.53	193.882	5	5.01	50	50.03
41.4394	1374.52	193.87	5	4.98	50	50.03
41.6089	1374.54	193.866	5	4.98	50	50.06
41.7761	1374.56	193.903	5	4.98	50	50.03
41.9442	1374.54	193.854	5	4.98	50	50.03
42.1133	1374.52	193.874	5	4.98	50	50.04
42.2697	1374.55	193.893	5	5.01	50	49.98
42.4392	1374.56	193.878	5	4.98	50	50.03
42.6081	1374.55	193.903	5	4.99	50	49.97
42.7811	1374.53	193.881	5	4.98	50	50.03
42.9353	1374.5	193.812	5	4.98	50	50
43.115	1374.53	193.841	5	4.98	50	50.09
43.2719	1374.53	193.856	5	4.99	50	49.99
43.4444	1374.59	193.926	5	4.99	50	50.03
43.6106	1374.58	193.917	5	4.99	50	50.04
43.7756	1374.55	193.902	5	5.01	50	49.98
43.9419	1374.54	193.903	5	5.01	50	50.01
44.1089	1374.51	193.835	5	4.98	50	50.09
44.2736	1374.57	193.912	5	4.99	50	50.02
44.4439	1374.54	193.86	5	4.98	50	50.07
44.61	1374.52	193.858	5	4.98	50	50.05
44.7728	1374.54	193.854	5	4.98	50	50.05
44.9478	1374.56	193.91	5	4.98	50	50.05
45.1056	1374.55	193.887	5	4.98	50	50.02
45.2772	1374.55	193.894	5	4.98	50	50.03
45.44	1374.59	193.921	5	4.98	50	50
45.6075	1374.52	193.858	5	4.99	50	50.02
45.7778	1374.54	193.893	5	5.01	50	50.01
45.9361	1374.52	193.849	5	4.98	50	50.01
46.1092	1374.6	193.883	5	4.98	50	50.05
46.2764	1374.61	193.938	5	4.99	50	50.03
46.4444	1374.56	193.902	5	4.98	50	50.02
46.6108	1374.5	193.847	5	4.99	50	50.04
46.7725	1374.52	193.815	5	4.98	50	50.02
46.9394	1374.54	193.842	5	4.99	50	50.05
47.1106	1374.59	193.902	5	4.98	50	50.02
47.2728	1374.55	193.888	5	4.98	50	50.01
47.4497	1374.56	193.894	5	4.98	50	50.08
47.6092	1374.53	193.865	5	5.01	50	50.01
47.7764	1374.6	193.944	5	4.98	50	50.05
47.9381	1374.51	193.85	5	4.98	50	49.99
48.1086	1374.55	193.887	5	4.99	50	50.06
48.2736	1374.54	193.844	5	4.99	50	50.03
48.4386	1374.51	193.818	5	4.98	50	49.99
48.6156	1374.54	193.879	5	4.99	50	49.99
48.7761	1374.57	193.913	5	5.01	50	50.02
48.9522	1374.53	193.871	5	4.99	50	50.06
49.1081	1374.55	193.899	5	4.99	50	50
49.2728	1374.53	193.841	5	4.98	50	50.04
49.3908	1374.54	193.903	5	5.05	50	50.02
49.5558	1374.65	193.977	10	9.81	50	50.04
49.7258	1374.71	194.053	10	9.99	50	50.03
49.8903	1374.81	194.148	10	10.01	50	50.01
50.0561	1374.82	194.125	10	10.03	50	50.02
50.2225	1374.82	194.152	10	9.99	50	50.03
50.3936	1374.82	194.152	10	10.01	50	50.04
50.5542	1374.87	194.186	10	10.03	50	50.01
50.7275	1374.87	194.171	10	9.94	50	50.07
50.8875	1374.84	194.174	10	9.99	50	50.02
51.0556	1374.87	194.165	10	10.03	50	50.01
51.2258	1374.91	194.223	10	9.99	50	50.07
51.3969	1374.87	194.189	10	9.99	50	50.07
51.5578	1374.86	194.189	10	9.99	50	50.03
51.7217	1374.89	194.233	10	9.99	50	49.99
51.8886	1374.87	194.182	10	9.99	50	50.03
52.0586	1374.86	194.179	10	10.03	50	50.03
52.2167	1374.87	194.161	10	10.07	50	49.98
52.3886	1374.9	194.183	10	10.08	50	50.06
52.5569	1374.9	194.232	10	10.07	50	49.99
52.7242	1374.95	194.249	10	10.07	50	50.02
52.8894	1375.05	194.229	10	10.03	50	50.03
53.0636	1374.89	194.214	10	10.03	50	50.05
53.2247	1374.93	194.236	10	10.03	50	50.01
53.3872	1374.87	194.192	10	9.99	50	50
53.5586	1374.88	194.197	10	9.99	50	50.04
53.7267	1374.9	194.237	10	10.03	50	50.02
53.8953	1374.87	194.183	10	9.99	50	50.08
54.0617	1374.92	194.251	10	9.99	50	50.04
54.2183	1374.86	194.158	10	10.03	50	50.02
54.3969	1374.9	194.232	10	9.99	50	50.07
54.555	1374.89	194.214	10	10.01	50	49.98
54.7294	1374.91	194.246	10	9.99	50	50.02
54.8908	1374.94	194.268	10	9.99	50	50.06
55.0592	1374.94	194.275	10	9.99	50	49.99
55.2231	1374.88	194.216	10	9.99	50	50.05
55.3922	1374.93	194.233	10	9.99	50	50.03
55.555	1374.94	194.245	10	9.99	50	50.05
55.72	1374.9	194.221	10	10.01	50	49.99
55.8978	1374.92	194.239	10	9.97	50	50.12
56.0603	1374.89	194.229	10	9.99	50	50.03
56.2242	1374.87	194.19	10	9.99	50	50.04
56.3875	1374.9	194.219	10	9.99	50	50.02
56.5578	1374.89	194.221	10	10.01	50	50.02
56.7281	1374.9	194.223	10	9.99	50	50.06
56.8897	1374.89	194.216	10	9.99	50	50.03
57.0547	1374.94	194.259	10	9.99	50	50.04
57.2286	1374.96	194.283	10	9.99	50	50.07
57.3892	1374.92	194.252	10	10.03	50	49.98
57.5606	1374.94	194.269	10	9.99	50	50.02
57.7247	1374.9	194.22	10	9.99	50	50.04
57.8894	1374.88	194.216	10	9.99	50	50.04
58.0547	1374.91	194.196	10	10.01	50	50.01
58.2236	1374.96	194.26	10	9.99	50	50.04
58.3911	1374.92	194.214	10	10.01	50	50.01
58.5567	1374.92	194.24	10	10.01	50	50.01
58.7225	1374.91	194.23	10	9.99	50	50.02
58.8878	1375.06	194.233	10	10.03	50	50.05
59.0611	1374.89	194.218	10	10.03	50	50.05
59.2172	1374.88	194.206	10	10.01	50	50
59.3983	1374.87	194.206	10	9.99	50	50.08
59.5553	1374.94	194.283	10	10.03	50	49.97
59.7258	1374.94	194.246	10	9.99	50	50.08
59.8844	1374.92	194.212	10	10.03	50	50.01
60.0586	1374.93	194.241	10	10.03	50	50.02
60.2278	1374.87	194.205	10	9.99	50	50.01
60.3881	1374.87	194.188	10	10.03	50	50.01
60.5608	1374.9	194.223	10	9.99	50	50.04
60.7206	1374.9	194.219	10	10.01	50	49.99
60.8947	1374.92	194.245	10	9.99	50	50.07
61.055	1374.92	194.245	10	9.99	50	50.04
61.2258	1374.94	194.232	10	9.99	50	50.05
61.3833	1375.02	194.206	10	10.03	50	50
61.5539	1374.93	194.237	10	10.01	50	49.98
61.7197	1374.95	194.267	10	9.99	50	50.02
61.8906	1374.91	194.246	10	10.01	50	50.01
62.0603	1374.96	194.292	10	9.99	50	50.04
62.2261	1374.95	194.276	10	9.99	50	50.03
62.3931	1374.91	194.227	10	10.03	50	50.01
62.5597	1374.94	194.251	10	9.99	50	50.04
62.7236	1374.93	194.253	10	9.99	50	50.04
62.8906	1374.9	194.233	10	10.01	50	49.99
63.0564	1374.93	194.25	10	10.01	50	50.03
63.2247	1374.92	194.244	10	9.99	50	50.03
63.3878	1374.94	194.25	10	10.03	50	50
63.5586	1374.95	194.261	10	10.01	50	50.05
63.7186	1374.92	194.224	10	10.01	50	49.99
63.8944	1374.93	194.233	10	9.99	50	50.07
64.0581	1374.93	194.255	10	9.99	50	50.02
64.2244	1374.9	194.214	10	9.99	50	50.04
64.3886	1374.9	194.248	10	9.99	50	50
64.5661	1374.91	194.223	10	9.99	50	50.08
64.7233	1375.03	194.336	10	9.99	50	50.03
64.8953	1374.99	194.308	10	9.99	50	50.05
65.0575	1374.9	194.208	10	9.99	50	50.05
65.2325	1374.94	194.252	10	9.99	50	50.07
65.3903	1374.9	194.237	10	9.99	50	50.02
65.5547	1374.91	194.222	10	10.01	50	50
65.7311	1374.92	194.235	10	9.99	50	50.07
65.8853	1374.9	194.203	10	10.03	50	49.99
66.0653	1374.93	194.268	10	10.01	50	50.04
66.2289	1374.92	194.24	10	9.99	50	50.03
66.3947	1374.93	194.261	10	9.99	50	50.05
66.5556	1374.92	194.24	10	10.03	50	49.98
66.7269	1374.92	194.242	10	9.99	50	50.08
66.89	1374.94	194.241	10	10.03	50	50
67.0592	1375.16	194.342	10	9.99	50	50.09
67.2217	1374.97	194.252	10	9.99	50	50.02
67.3922	1374.93	194.219	10	9.99	50	50.05
67.5561	1374.94	194.234	10	9.99	50	50.06
67.7225	1374.94	194.238	10	10.03	50	50.02
67.8964	1374.92	194.224	10	10.03	50	50.06
68.0606	1374.94	194.254	10	9.99	50	50.04
68.2208	1375.01	194.322	10	9.99	50	50.02
68.3947	1374.94	194.241	10	10.01	50	50.07
68.5614	1374.94	194.243	10	9.99	50	50.07
68.7242	1374.88	194.208	10	9.99	50	50.03
68.89	1374.93	194.22	10	10.01	50	50.04
69.0572	1374.97	194.289	10	10.01	50	50.05
69.2292	1374.97	194.294	10	10.03	50	50.03
69.3908	1374.94	194.262	10	9.99	50	50.05
69.5597	1374.98	194.308	10	9.99	50	50.05
69.7222	1375.02	194.325	10	10.03	50	50.04
69.8919	1375.03	194.308	10	10.03	50	50.03
70.0539	1374.92	194.205	10	10.03	50	50.02
70.2256	1374.93	194.212	10	10.03	50	50.01
70.3972	1374.97	194.292	10	9.99	50	50.07
70.5597	1374.93	194.249	10	9.99	50	50.05
70.7242	1374.95	194.277	10	9.99	50	50.04
70.8911	1374.94	194.242	10	10.01	50	50.04
71.0522	1374.94	194.215	10	10.03	50	50
71.2203	1374.93	194.222	10	10.03	50	49.99
71.3886	1375.01	194.288	10	10.01	50	50.02
71.5642	1374.91	194.237	10	9.99	50	50.08
71.7167	1374.94	194.207	10	9.99	50	49.97
71.8903	1374.92	194.223	10	10.01	50	50.03
72.0575	1374.94	194.242	10	10.01	50	50.04
72.2206	1374.93	194.218	10	10.03	50	50
72.3922	1374.94	194.244	10	9.99	50	50.06
72.5614	1374.95	194.254	10	9.99	50	50.04
72.7211	1374.97	194.256	10	9.99	50	50.03
72.8925	1374.97	194.266	10	9.99	50	50.06
73.0608	1374.96	194.287	10	9.99	50	50.05
73.2253	1374.99	194.309	10	9.99	50	50.02
73.3983	1374.99	194.311	10	9.99	50	50.09
73.5603	1374.94	194.273	10	9.99	50	50.02
73.7236	1374.95	194.274	10	9.99	50	50.04
73.8922	1374.94	194.216	10	9.99	50	50.06
74.0592	1374.98	194.29	10	9.99	50	50.05
74.2225	1374.93	194.223	10	10.01	50	50.04
74.3997	1374.95	194.267	10	10.01	50	50.07
74.5544	1374.95	194.255	10	10.01	50	50.02
74.7311	1374.95	194.258	10	9.99	50	50.08
74.8878	1374.96	194.266	10	10.03	50	50.04
75.0581	1374.97	194.268	10	9.99	50	50.04
75.2206	1374.94	194.244	10	10.03	50	50.02
75.3892	1374.93	194.221	10	9.99	50	50.03
75.5542	1374.94	194.208	10	10.03	50	50.01
75.7231	1374.95	194.24	10	10.01	50	50.02
75.8903	1374.92	194.23	10	9.99	50	50.02
76.0614	1374.95	194.268	10	9.99	50	50.04
76.2294	1374.96	194.289	10	9.99	50	50.06
76.3892	1374.93	194.245	10	9.99	50	50.01
76.5567	1374.89	194.192	10	9.99	50	50.06
76.7222	1374.97	194.25	10	10.03	50	50.02
76.8969	1374.93	194.248	10	9.99	50	50.05
77.0569	1374.94	194.262	10	9.99	50	50.01
77.2194	1374.93	194.237	10	9.99	50	50.04
77.3903	1374.92	194.234	10	10.01	50	50.02
77.5575	1374.96	194.267	10	10.01	50	50.04
77.7197	1374.97	194.231	10	10.01	50	50
77.8928	1374.94	194.225	10	10.01	50	50.05
78.0642	1374.96	194.268	10	10.01	50	50.06
78.2292	1375.01	194.317	10	9.99	50	50.04
78.3908	1374.93	194.232	10	10.03	50	50.03
78.5511	1374.92	194.18	10	10.01	50	50.01
78.7256	1374.94	194.242	10	9.99	50	50.05
78.8908	1374.95	194.285	10	10.03	50	50
79.0594	1375.01	194.322	10	9.99	50	50.04
79.2225	1374.95	194.266	10	10.03	50	50.04
79.3936	1374.89	194.192	10	10.03	50	50.04
79.5536	1374.93	194.23	10	10.03	50	50.02
79.7239	1374.99	194.253	10	10.01	50	50.04
79.8897	1374.89	194.213	10	10.01	50	50.01
80.0578	1374.96	194.253	10	10.03	50	50.02
80.1878	1374.88	194.223	10	10.01	50	50.08
80.3547	1375	194.325	15	14.91	50	50.01
80.5208	1375.13	194.433	15	14.91	50	50.07
80.6942	1375.15	194.416	15	15	50	50.06
80.8508	1375.19	194.503	15	15.05	50	50.03
81.0231	1375.22	194.536	15	15	50	50.04
81.1764	1375.24	194.498	15	14.98	50	49.98
81.3453	1375.21	194.47	15	15.05	50	50
81.5181	1375.24	194.533	15	15	50	50.01
81.6833	1375.25	194.551	15	15	50	50.02
81.8528	1375.26	194.564	15	14.96	50	50.05
82.0197	1375.23	194.545	15	14.96	50	50.03
82.1872	1375.2	194.466	15	15.05	50	50.05
82.3494	1375.21	194.506	15	15	50	50
82.5197	1375.29	194.578	15	15.05	50	50.04
82.6881	1375.24	194.511	15	14.96	50	50.07
82.8525	1375.19	194.504	15	15	50	50.01
83.0189	1375.28	194.562	15	15	50	50.02
83.1858	1375.19	194.463	15	15	50	50.04
83.3519	1375.22	194.513	15	15	50	50.05
83.5125	1375.21	194.48	15	15.05	50	50.04
83.6953	1375.26	194.542	15	14.96	50	50.08
83.8575	1375.22	194.561	15	15	50	50.04
84.0181	1375.21	194.536	15	14.96	50	50.01
84.1922	1375.3	194.585	15	14.96	50	50.08
84.3519	1375.28	194.578	15	15	50	50.08
84.5214	1375.31	194.606	15	14.96	50	50.06
84.6833	1375.22	194.525	15	15	50	50.07
84.8533	1375.29	194.575	15	14.98	50	50.05
85.0172	1375.23	194.536	15	15	50	50.03
85.1867	1375.25	194.534	15	15.09	50	50.04
85.3486	1375.22	194.487	15	15.05	50	50.01
85.5214	1375.28	194.576	15	15	50	50.01
85.6883	1375.3	194.582	15	14.96	50	50.04
85.85	1375.28	194.574	15	14.98	50	50
86.0214	1375.28	194.606	15	15	50	50.02
86.1869	1375.23	194.506	15	14.96	50	50.05
86.3481	1375.2	194.502	15	15.05	50	50.02
86.5192	1375.27	194.547	15	15.05	50	50.04
86.6778	1375.36	194.534	15	15.09	50	49.98
86.8586	1375.26	194.559	15	15	50	50.07
87.0194	1375.22	194.537	15	15	50	50.03
87.1878	1375.24	194.509	15	15	50	50.04
87.3506	1375.2	194.493	15	15	50	50.02
87.525	1375.34	194.635	15	14.96	50	50.09
87.6814	1375.25	194.541	15	14.96	50	49.97
87.8561	1375.31	194.622	15	15	50	50.02
88.0231	1375.23	194.549	15	15.05	50	50.03
88.1831	1375.23	194.54	15	15.05	50	50.01
88.3644	1375.3	194.599	15	15	50	50.1
88.5222	1375.25	194.574	15	15	50	50.05
88.6856	1375.27	194.579	15	15.03	50	50
88.8506	1375.43	194.587	15	15	50	50.02
89.0133	1375.24	194.503	15	15	50	50
89.1828	1375.23	194.519	15	15	50	50
89.3569	1375.21	194.516	15	15	50	50.03
89.5219	1375.29	194.585	15	14.96	50	50.05
89.6858	1375.27	194.579	15	15	50	50
89.8486	1375.26	194.514	15	15	50	50.02
90.0214	1375.25	194.547	15	14.96	50	50.02
90.1819	1375.25	194.527	15	15	50	50
90.3525	1375.23	194.534	15	15	50	50
90.52	1375.26	194.571	15	14.96	50	50.04
90.6853	1375.23	194.529	15	14.96	50	50.04
90.8503	1375.28	194.585	15	14.96	50	50.05
91.0111	1375.26	194.529	15	15	50	50.01
91.1847	1375.31	194.605	15	15	50	50.03
91.3456	1375.21	194.474	15	15	50	49.99
91.5189	1375.29	194.565	15	14.98	50	50.02
91.6828	1375.2	194.472	15	15	50	49.99
91.8508	1375.3	194.587	15	14.96	50	50.07
92.0136	1375.24	194.54	15	15	50	49.99
92.1861	1375.26	194.531	15	15	50	50.04
92.3508	1375.26	194.554	15	15	50	50.02
92.5175	1375.31	194.587	15	15	50	50.03
92.6831	1375.33	194.629	15	15	50	49.99
92.8519	1375.28	194.575	15	15	50	50.04
93.015	1375.26	194.568	15	15.03	50	50.02
93.1828	1375.3	194.566	15	15	50	50.06
93.3525	1375.25	194.523	15	15	50	50.01
93.5194	1375.26	194.546	15	15.05	50	50.02
93.6822	1375.26	194.546	15	15.05	50	50.01
93.8556	1375.25	194.53	15	15.03	50	50.07
94.0108	1375.24	194.515	15	15.05	50	49.99
94.1825	1375.24	194.496	15	15	50	50.04
94.3514	1375.28	194.547	15	15.03	50	50.05
94.5172	1375.27	194.577	15	15	50	50
94.6831	1375.25	194.528	15	15	50	50
94.8539	1375.23	194.511	15	15	50	50.03
95.0164	1375.29	194.598	15	15	50	50.03
95.1844	1375.29	194.559	15	14.98	50	50.06
95.3478	1375.39	194.558	15	15.03	50	49.98
95.5306	1375.27	194.566	15	15	50	50.05
95.6836	1375.27	194.591	15	15	50	49.94
95.8494	1375.23	194.494	15	14.96	50	50.03
96.0189	1375.27	194.572	15	15	50	50.06
96.1842	1375.25	194.514	15	15	50	50.04
96.3536	1375.27	194.55	15	15	50	50
96.5192	1375.25	194.557	15	15	50	49.99
96.6861	1375.3	194.594	15	15	50	50.04
96.8519	1375.31	194.631	15	15	50	50
97.0175	1375.27	194.563	15	14.98	50	50.04
97.1847	1375.35	194.603	15	15	50	50.03
97.3522	1375.31	194.606	15	15	50	50.05
97.5164	1375.3	194.564	15	15	50	50.02
97.6808	1375.29	194.589	15	15	50	50.01
97.8503	1375.24	194.512	15	15.03	50	50
97.9761	1375.26	194.553	15	15.03	50	49.99
98.1392	1375.32	194.622	20	19.9	50	50.03
98.3142	1375.46	194.761	20	20.03	50	50.04
98.4761	1375.47	194.753	20	20.03	50	50.03
98.6353	1375.57	194.838	20	19.98	50	50.02
98.8086	1375.48	194.755	20	20.05	50	50
98.9703	1375.65	194.809	20	20.03	50	49.98
99.1431	1375.53	194.819	20	20.03	50	50
99.3119	1375.53	194.842	20	20.03	50	50
99.4761	1375.5	194.813	20	19.98	50	50.02
99.6472	1375.52	194.819	20	19.93	50	50.07
99.8086	1375.53	194.829	20	19.98	50	49.99
99.9725	1375.58	194.874	20	19.98	50	50.02
100.142	1375.5	194.808	20	20	50	50.03
100.316	1375.49	194.799	20	20.03	50	50.04
100.469	1375.52	194.795	20	20.03	50	49.97
100.642	1375.57	194.862	20	19.98	50	50.05
100.808	1375.54	194.832	20	20.03	50	50
100.983	1375.55	194.835	20	19.98	50	50.07
101.142	1375.6	194.881	20	20.03	50	50.05
101.311	1375.57	194.878	20	19.95	50	50.04
101.481	1375.55	194.853	20	19.98	50	50.04
101.642	1375.52	194.823	20	20.03	50	50.02
101.806	1375.56	194.867	20	19.98	50	50.04
101.985	1375.51	194.824	20	19.98	50	50.08
102.142	1375.55	194.858	20	19.98	50	50
102.309	1375.51	194.82	20	20.03	50	50
102.474	1375.57	194.86	20	20.03	50	50.01
102.647	1375.52	194.819	20	20.03	50	50.04
102.807	1375.52	194.822	20	19.98	50	49.98
102.976	1375.54	194.836	20	19.98	50	50.01
103.141	1375.51	194.826	20	20.05	50	49.99
103.307	1375.54	194.838	20	20.03	50	50.01
103.476	1375.6	194.904	20	19.98	50	50.03
103.642	1375.54	194.854	20	20.03	50	50.06
103.808	1375.52	194.793	20	20.08	50	50.02
103.979	1375.56	194.85	20	20.03	50	50.03
104.151	1375.56	194.883	20	19.93	50	50.05
104.307	1375.55	194.828	20	20.03	50	50.03
104.474	1375.55	194.815	20	20.05	50	50.02
104.642	1375.57	194.867	20	20.03	50	50.05
104.812	1375.52	194.811	20	20	50	50.03
104.978	1375.53	194.825	20	19.98	50	50.04
105.146	1375.56	194.856	20	19.98	50	50.03
105.304	1375.59	194.89	20	20.03	50	50.03
105.474	1375.52	194.797	20	20.05	50	50.02
105.644	1375.57	194.858	20	20.03	50	50.02
105.814	1375.52	194.818	20	20.03	50	50.02
105.976	1375.58	194.869	20	19.98	50	50.04
106.147	1375.59	194.87	20	19.98	50	50.03
106.308	1375.55	194.838	20	20.05	50	50.02
106.478	1375.54	194.821	20	19.98	50	50.03
106.608	1375.59	194.904	20	20.05	50	50.04
106.77	1375.6	194.851	25	24.91	50	50.01
106.937	1375.69	194.944	25	24.96	50	50.05
107.105	1375.74	195.025	25	25.07	50	50.03
107.274	1375.76	195.059	25	25.01	50	49.99
107.443	1375.75	195.057	25	25.01	50	50.02
107.609	1375.86	195.155	25	25.01	50	50.04
107.775	1375.76	195.055	25	25.04	50	50.02
107.938	1375.76	195.049	25	24.96	50	50
108.109	1375.81	195.102	25	25.07	50	50.02
108.27	1375.85	195.145	25	25.01	50	49.99
108.438	1375.8	195.052	25	25.01	50	50.02
108.609	1375.82	195.078	25	25.07	50	50.04
108.772	1375.79	195.067	25	25.01	50	50.02
108.948	1375.83	195.129	25	25.01	50	50.05
109.112	1375.89	195.187	25	24.96	50	50.08
109.271	1375.84	195.137	25	25.01	50	50.02
109.437	1375.98	195.143	25	25.12	50	50.02
109.609	1375.81	195.095	25	25.01	50	50.02
109.775	1375.86	195.148	25	25.01	50	49.98
109.939	1375.8	195.065	25	25.01	50	50.04
110.108	1375.8	195.085	25	24.96	50	50.01
110.274	1375.83	195.117	25	25.01	50	50
110.448	1375.82	195.115	25	24.96	50	50.04
110.609	1375.85	195.152	25	25.01	50	49.98
110.782	1375.91	195.208	25	25.01	50	50.06
110.945	1375.8	195.102	25	25.01	50	50.05
111.106	1375.86	195.136	25	24.96	50	50.01
111.274	1375.83	195.12	25	25.01	50	50.05
111.436	1375.84	195.113	25	25.07	50	50
111.61	1375.88	195.153	25	24.96	50	50.05
111.777	1375.89	195.158	25	24.93	50	50.08
111.948	1375.75	195.047	25	25.01	50	50.02
112.106	1375.86	195.16	25	25.01	50	50.03
112.273	1375.83	195.116	25	25.01	50	50.03
112.444	1375.85	195.14	25	25.07	50	50.05
112.61	1375.89	195.16	25	24.96	50	50.05
112.77	1375.82	195.101	25	25.01	50	49.99
112.937	1375.81	195.067	25	25.12	50	50.02
113.104	1375.84	195.103	25	25.07	50	50.02
113.278	1375.83	195.103	25	24.96	50	50.01
113.44	1375.83	195.131	25	24.96	50	50.03
113.608	1375.88	195.161	25	25.01	50	50.03
113.779	1375.83	195.131	25	25.07	50	50.03
113.944	1375.76	195.05	25	25.04	50	50.02
114.108	1375.86	195.149	25	24.96	50	50.07
114.277	1375.84	195.145	25	25.01	50	50.05
114.44	1375.84	195.141	25	24.99	50	49.98
114.61	1375.85	195.143	25	24.99	50	50.05
114.776	1375.78	195.063	25	25.01	50	50.03
114.942	1375.79	195.092	25	24.99	50	50.02
115.107	1375.81	195.098	25	25.01	50	50.02
115.276	1375.83	195.11	25	24.99	50	50.01
115.441	1375.82	195.093	25	24.96	50	50.03
115.609	1375.8	195.097	25	25.07	50	50.03
115.775	1375.82	195.131	25	25.01	50	50.03
115.948	1375.81	195.109	25	25.01	50	50.03
116.116	1375.84	195.138	25	25.01	50	50.05
116.273	1375.9	195.178	25	24.99	50	50.04
116.447	1375.86	195.15	25	24.98	50	50.08
116.609	1375.84	195.141	25	25.01	50	50.03
116.772	1375.86	195.118	25	25.01	50	50.04
116.946	1375.81	195.102	25	25.01	50	50.02
117.104	1375.85	195.107	25	25.07	50	50.01
117.284	1375.88	195.18	25	25.06	50	50.07
117.441	1375.82	195.098	25	25.01	50	50.02
117.612	1375.93	195.188	25	25.01	50	50.04
117.772	1375.89	195.14	25	25.07	50	50.02
117.95	1375.84	195.134	25	24.93	50	50.07
118.107	1375.83	195.121	25	24.96	50	50.03
118.279	1375.88	195.171	25	25.01	50	50.03
118.444	1375.83	195.127	25	24.96	50	50.05
118.606	1375.88	195.181	25	25.01	50	50.05
118.779	1375.85	195.145	25	24.96	50	50.06
118.941	1375.84	195.136	25	25.01	50	50.06
119.114	1375.82	195.109	25	25.01	50	50.04
119.275	1375.85	195.146	25	25.07	50	49.98
119.444	1375.85	195.138	25	24.96	50	50.06
119.608	1375.83	195.125	25	25.07	50	50.02
119.777	1375.83	195.119	25	25.01	50	50.05
119.944	1375.87	195.163	25	25.01	50	49.99
120.113	1375.88	195.19	25	25.01	50	50.04
120.244	1375.86	195.176	25	25.01	50	50.08
120.408	1375.8	195.161	30	29.83	50	50.07
120.571	1375.83	195.196	30	30	50	50.04
120.74	1375.91	195.285	30	30	50	49.99
120.907	1375.91	195.259	30	30	50	50.01
121.07	1375.87	195.225	30	30.02	50	50
121.241	1375.97	195.343	30	30.02	50	50.03
121.401	1375.93	195.282	30	30.05	50	49.99
121.576	1375.87	195.234	30	30.05	50	50.05
121.743	1375.95	195.341	30	30.05	50	50
121.9	1375.98	195.341	30	30	50	50
122.079	1375.95	195.337	30	30	50	50.05
122.237	1375.89	195.252	30	30.05	50	49.99
122.405	1376	195.392	30	30.05	50	50.01
122.579	1375.92	195.287	30	30.05	50	50.05
122.734	1375.99	195.376	30	30.11	50	49.97
122.905	1375.92	195.311	30	30.05	50	50.01
123.072	1375.92	195.302	30	30.11	50	49.98
123.241	1375.89	195.262	30	30.05	50	50.06
123.404	1375.91	195.293	30	30.05	50	49.99
123.571	1375.92	195.32	30	30.02	50	50
123.737	1375.94	195.305	30	30.05	50	50.01
123.909	1375.96	195.327	30	30.11	50	50.03
124.071	1375.88	195.255	30	30.05	50	50.01
124.242	1375.91	195.269	30	30.11	50	50.03
124.402	1375.96	195.324	30	30.05	50	49.98
124.57	1375.94	195.316	30	30.11	50	50
124.742	1375.96	195.331	30	30.05	50	50.03
124.91	1375.92	195.32	30	30	50	50.02
125.081	1375.88	195.265	30	29.94	50	50.08
125.239	1375.98	195.383	30	30	50	49.99
125.409	1375.95	195.33	30	30	50	50.04
125.568	1375.99	195.338	30	30.05	50	50.03
125.735	1375.96	195.326	30	30	50	50.03
125.909	1375.96	195.324	30	30.05	50	50.05
126.071	1375.92	195.311	30	30	50	50
126.24	1375.98	195.321	30	30.05	50	50.02
126.409	1375.91	195.286	30	30.05	50	50.05
126.59	1375.9	195.315	30	29.94	50	50.1
126.737	1375.93	195.302	30	30	50	50
126.904	1375.97	195.348	30	30.05	50	50.03
127.069	1376.02	195.382	30	30.08	50	50
127.236	1375.94	195.301	30	30.11	50	49.99
127.406	1375.92	195.268	30	30.11	50	50
127.574	1375.89	195.273	30	30	50	50.02
127.737	1375.91	195.286	30	30.05	50	50.02
127.901	1375.97	195.324	30	30.05	50	50.01
128.074	1376	195.376	30	30.05	50	50.02
128.232	1375.98	195.331	30	30.05	50	49.99
128.411	1375.99	195.383	30	30.11	50	50.02
128.571	1375.96	195.347	30	29.97	50	49.99
128.739	1375.91	195.266	30	30.02	50	50.05
128.902	1375.98	195.343	30	30.11	50	49.99
129.066	1376.13	195.392	30	30.11	50	50.02
129.241	1375.96	195.333	30	30.11	50	49.99
129.409	1375.98	195.388	30	30.05	50	49.99
129.575	1375.91	195.301	30	30	50	50.03
129.732	1375.95	195.336	30	30.11	50	50.02
129.917	1375.87	195.262	30	29.99	50	50.07
130.068	1376	195.372	30	30.11	50	49.98
130.235	1375.96	195.334	30	30.11	50	49.99
130.407	1375.93	195.299	30	30.05	50	50.07
130.567	1375.96	195.328	30	30.05	50	50.01
130.738	1376.02	195.375	30	30.11	50	50.02
130.903	1375.97	195.374	30	30.05	50	49.98
131.071	1375.93	195.269	30	30	50	50.01
131.238	1376.02	195.366	30	30.08	50	50.03
131.406	1375.98	195.328	30	30.05	50	50.02
131.569	1375.97	195.322	30	30.11	50	50
131.738	1375.98	195.336	30	30.11	50	50.02
131.905	1375.99	195.373	30	30.05	50	50
132.069	1375.99	195.367	30	30.08	50	49.98
132.244	1375.98	195.391	30	30.05	50	50.02
132.404	1375.99	195.352	30	30.05	50	49.99
132.574	1375.99	195.368	30	30.05	50	50.05
132.734	1375.99	195.351	30	30.05	50	50.01
132.909	1375.91	195.282	30	30.05	50	50.04
133.075	1376.01	195.385	30	30.02	50	50.01
133.24	1375.93	195.278	30	30.05	50	50.05
133.408	1375.93	195.296	30	30.05	50	50.04
133.572	1375.96	195.336	30	30.05	50	50.02
133.744	1375.99	195.379	30	30.05	50	50.02
133.902	1376	195.359	30	30.05	50	49.97
134.072	1376.02	195.402	30	30	50	50.02
134.24	1375.91	195.294	30	30.02	50	50.03
134.406	1376.08	195.325	30	30.05	50	50.05
134.568	1376	195.354	30	30.11	50	50.01
134.737	1375.99	195.37	30	30.08	50	50.03
134.912	1376.01	195.374	30	30.05	50	50.04
135.067	1375.99	195.336	30	30.08	50	49.97
135.238	1376	195.376	30	30	50	50.01
135.402	1376	195.353	30	30.05	50	50.02
135.574	1375.96	195.32	30	30.05	50	50.03
135.739	1376	195.382	30	30.08	50	49.98
135.909	1375.92	195.28	30	29.94	50	50.06
136.067	1376	195.374	30	30.02	50	49.97
136.238	1376	195.338	30	30.05	50	50.03
136.406	1375.9	195.256	30	30.02	50	50.02
136.575	1375.93	195.308	30	29.97	50	50.04
136.738	1375.97	195.341	30	30.05	50	50.03
136.907	1375.97	195.322	30	30.05	50	50.03
137.07	1375.99	195.346	30	30.11	50	50.02
137.239	1376.02	195.401	30	30	50	50.01
137.403	1376.01	195.37	30	30.05	50	50.03
137.574	1375.99	195.346	30	30.05	50	50.03
137.74	1375.98	195.371	30	30.05	50	50.02
137.909	1375.96	195.33	30	30.05	50	50.01
138.073	1376.02	195.369	30	30.11	50	50.01
138.239	1376.03	195.418	30	30.11	50	49.99
138.403	1375.94	195.297	30	30.02	50	50.03
138.568	1375.99	195.356	30	30.05	50	50.01
138.734	1376.01	195.364	30	30.11	50	50.01
138.911	1375.94	195.322	30	30.05	50	50.04
139.072	1376.03	195.411	30	30	50	50.02
139.243	1376	195.357	30	30.11	50	50.01
139.409	1376	195.377	30	30.11	50	50.01
139.572	1376.04	195.448	30	30.05	50	49.97
139.742	1376.03	195.415	30	30.05	50	50.01
139.903	1376.01	195.369	30	30.11	50	50.03
140.073	1376.01	195.389	30	30.15	50	50
140.243	1376	195.429	30	30	50	49.98
140.404	1376	195.371	30	29.99	50	50.06
140.634	1375.91	195.289	30	22.95	50	49.78
140.806	1376.04	195.334	30	29.99	50	50.06
140.973	1376.07	195.387	30	30.05	50	50.06
141.14	1376.12	195.421	30	30.05	50	50.04
141.31	1376.12	195.423	30	29.99	50	50.06
141.476	1376.16	195.431	30	30	50	50.05
141.635	1376.13	195.411	30	30.02	50	50.01
141.755	1376.13	195.443	30	29.94	50	50.04
141.921	1376.08	195.334	30	29.99	50	50.06
142.083	1376.15	195.38	30	30.15	50	50.03
142.248	1376.19	195.449	30	30	50	49.97
142.419	1376.17	195.441	30	30.11	50	49.99
142.587	1376.17	195.444	30	30.08	50	49.99
142.751	1376.15	195.433	30	30.05	50	50.01
142.873	1376.19	195.461	30	30	50	50.05
143.039	1376.09	195.407	35	34.81	50	50.06
143.197	1376.18	195.51	35	34.98	50	50.02
143.373	1376.17	195.489	35	34.98	50	50.02
143.536	1376.24	195.595	35	35.03	50	50
143.709	1376.22	195.584	35	35.06	50	50.03
143.871	1376.21	195.575	35	35.03	50	49.99
144.037	1376.22	195.592	35	35.03	50	50.01
144.206	1376.26	195.617	35	35.14	50	50.04
144.37	1376.26	195.616	35	35.14	50	49.98
144.539	1376.25	195.626	35	35.09	50	49.99
144.706	1376.25	195.621	35	35.09	50	50.01
144.877	1376.17	195.553	35	34.92	50	50.05
145.037	1376.27	195.634	35	35.03	50	50
145.201	1376.21	195.571	35	35.03	50	50.01
145.368	1376.26	195.614	35	35.03	50	50.01
145.539	1376.24	195.601	35	35.03	50	50.03
145.704	1376.26	195.62	35	35.06	50	49.99
145.868	1376.28	195.643	35	35.09	50	50.01
146.043	1376.19	195.558	35	35.08	50	50.04
146.208	1376.23	195.615	35	35.03	50	50.02
146.366	1376.23	195.626	35	35.09	50	49.97
146.534	1376.26	195.633	35	35.09	50	50.01
146.703	1376.26	195.647	35	35.09	50	50.02
146.868	1376.24	195.604	35	35.03	50	50.02
147.042	1376.27	195.626	35	35.09	50	50.02
147.203	1376.27	195.659	35	35.03	50	49.96
147.371	1376.26	195.62	35	34.98	50	50.03
147.541	1376.27	195.649	35	35.09	50	50.03
147.705	1376.29	195.644	35	35.09	50	49.99
147.871	1376.32	195.671	35	35.09	50	49.98
148.036	1376.3	195.67	35	35.03	50	49.99
148.209	1376.25	195.632	35	35.03	50	50.03
148.369	1376.25	195.609	35	35.09	50	49.99
148.536	1376.27	195.646	35	35.03	50	49.98
148.709	1376.26	195.602	35	35.06	50	50.03
148.87	1376.23	195.608	35	35.03	50	49.99
149.046	1376.23	195.593	35	34.92	50	50.07
149.212	1376.31	195.685	35	35.03	50	50.04
149.371	1376.28	195.633	35	35.09	50	50.03
149.536	1376.27	195.648	35	35.03	50	50.02
149.709	1376.28	195.655	35	35.03	50	50.01
149.873	1376.19	195.553	35	35	50	50.03
150.04	1376.27	195.667	35	35.03	50	50.05
150.209	1376.2	195.561	35	35.08	50	50.04
150.374	1376.27	195.649	35	35.03	50	50
150.536	1376.28	195.654	35	34.98	50	49.98
150.704	1376.2	195.564	35	35.08	50	50.05
150.87	1376.27	195.644	35	35.03	50	50
151.041	1376.22	195.583	35	35.03	50	50.04
151.206	1376.28	195.633	35	35.09	50	49.99
151.375	1376.27	195.628	35	35.03	50	50.01
151.538	1376.28	195.635	35	35.14	50	50
151.704	1376.29	195.691	35	35.06	50	49.99
151.872	1376.28	195.651	35	35.06	50	49.99
152.034	1376.25	195.611	35	35.06	50	50.03
152.204	1376.27	195.64	35	35.14	50	50
152.374	1376.21	195.596	35	34.98	50	50.03
152.545	1376.18	195.551	35	34.95	50	50.06
152.701	1376.3	195.657	35	35.14	50	50
152.869	1376.32	195.679	35	35.09	50	50.03
153.037	1376.27	195.625	35	35.03	50	50
153.209	1376.19	195.553	35	35.08	50	50.04
153.373	1376.25	195.622	35	35.11	50	50.03
153.543	1376.25	195.626	35	35	50	50.02
153.704	1376.29	195.631	35	35.14	50	49.99
153.871	1376.29	195.669	35	35.03	50	49.99
154.042	1376.19	195.559	35	35.06	50	50.04
154.208	1376.21	195.582	35	35.03	50	50.02
154.373	1376.22	195.589	35	35.03	50	50.01
154.54	1376.21	195.59	35	34.98	50	50.07
154.705	1376.29	195.681	35	34.98	50	49.98
154.872	1376.27	195.672	35	35.03	50	49.99
155.037	1376.18	195.549	35	34.98	50	50.05
155.202	1376.3	195.648	35	35.09	50	50.02
155.375	1376.22	195.568	35	35.03	50	50.05
155.541	1376.21	195.582	35	35.03	50	50.06
155.701	1376.25	195.61	35	35.06	50	49.98
155.869	1376.24	195.607	35	35.03	50	50.03
156.041	1376.27	195.625	35	35.03	50	50.02
156.213	1376.24	195.61	35	34.92	50	50.07
156.374	1376.23	195.607	35	34.98	50	50.04
156.536	1376.22	195.57	35	35.03	50	50.03
156.706	1376.29	195.659	35	35.09	50	50.01
156.874	1376.27	195.625	35	35.06	50	50
157.039	1376.26	195.626	35	35.09	50	49.99
157.202	1376.3	195.655	35	35.06	50	50
157.369	1376.29	195.645	35	35.03	50	50.01
157.537	1376.28	195.647	35	35.03	50	50
157.704	1376.45	195.673	35	35.09	50	50.03
157.877	1376.24	195.614	35	35.09	50	50.03
158.039	1376.29	195.667	35	35.03	50	49.99
158.203	1376.34	195.682	35	35.09	50	50.01
158.375	1376.34	195.704	35	35.03	50	50.05
158.543	1376.28	195.634	35	35.03	50	50.03
158.704	1376.27	195.647	35	35.09	50	50.01
158.875	1376.27	195.645	35	35.03	50	50
159.034	1376.3	195.657	35	35.08	50	49.96
159.205	1376.31	195.661	35	35.11	50	50.03
159.384	1376.24	195.614	35	34.98	50	50.06
159.543	1376.18	195.564	35	34.92	50	50.04
159.712	1376.2	195.622	35	34.92	50	50.05
159.879	1376.22	195.604	35	34.98	50	50.07
160.039	1376.3	195.677	35	34.98	50	50.04
160.207	1376.22	195.581	35	35.03	50	50.08
160.374	1376.27	195.625	35	35.14	50	50.03
160.536	1376.3	195.658	35	35.03	50	49.94
160.71	1376.22	195.595	35	34.98	50	50.06
160.865	1376.42	195.677	35	35.11	50	49.98
161.048	1376.23	195.598	35	35.03	50	50.08
161.206	1376.24	195.63	35	35.03	50	50
161.374	1376.19	195.574	35	34.92	50	50.04
161.539	1376.3	195.68	35	35.03	50	50.03
161.706	1376.33	195.7	35	35.03	50	50.02
161.872	1376.3	195.662	35	35.09	50	50.03
162.044	1376.24	195.629	35	34.98	50	50.05
162.21	1376.24	195.64	35	34.98	50	50.04
162.367	1376.31	195.648	35	35.09	50	50.01
162.544	1376.27	195.628	35	35.03	50	50.06
162.704	1376.27	195.651	35	35.06	50	50
162.875	1376.23	195.584	35	35.03	50	50.04
163.036	1376.22	195.568	35	34.98	50	49.99
163.208	1376.27	195.654	35	35.03	50	50.03
163.37	1376.27	195.638	35	35.09	50	50.02
163.542	1376.29	195.67	35	35.09	50	50.01
163.705	1376.27	195.632	35	35.03	50	49.99
163.868	1376.32	195.687	35	35.09	50	49.98
164.039	1376.27	195.643	35	35.09	50	49.99
164.204	1376.29	195.663	35	35.09	50	50.02
164.369	1376.26	195.641	35	35.11	50	49.99
164.54	1376.22	195.587	35	35.03	50	50.02
164.703	1376.28	195.649	35	35.09	50	50
164.869	1376.34	195.693	35	35.03	50	50.01
165.041	1376.27	195.626	35	35.09	50	50
165.2	1376.29	195.656	35	35.09	50	49.98
165.377	1376.22	195.647	35	34.98	50	50.05
165.549	1376.22	195.59	35	35	50	50.03
165.702	1376.33	195.688	35	35.03	50	50.01
165.872	1376.29	195.66	35	35.14	50	50.02
166.039	1376.34	195.726	35	35.06	50	50.02
166.209	1376.27	195.655	35	34.98	50	49.99
166.37	1376.32	195.703	35	35.06	50	50.01
166.539	1376.26	195.658	35	35.09	50	50.02
166.707	1376.29	195.675	35	35.09	50	50
166.873	1376.23	195.62	35	35.03	50	50
167.039	1376.22	195.58	35	35.03	50	50.04
167.209	1376.24	195.626	35	34.98	50	50.01
167.376	1376.2	195.601	35	34.98	50	50.03
167.534	1376.28	195.646	35	35.03	50	50
167.708	1376.32	195.696	35	35.03	50	50.03
167.868	1376.29	195.669	35	35.09	50	49.98
168.043	1376.32	195.698	35	35.09	50	50.03
168.206	1376.29	195.652	35	35.09	50	50.01
168.378	1376.21	195.604	35	34.98	50	50.04
168.542	1376.27	195.68	35	35.03	50	50.01
168.703	1376.33	195.711	35	35.06	50	50.01
168.871	1376.29	195.68	35	35.09	50	50.01
169.039	1376.31	195.704	35	35.14	50	50.02
169.199	1376.3	195.665	35	35.09	50	49.99
169.372	1376.34	195.707	35	35.09	50	50.02
169.539	1376.27	195.642	35	35.14	50	49.98
169.702	1376.33	195.697	35	35.09	50	50.01
169.871	1376.3	195.677	35	35.11	50	50.03
170.036	1376.33	195.701	35	35.09	50	49.97
170.205	1376.28	195.658	35	35.09	50	50.01
170.381	1376.19	195.597	35	34.98	50	50.04
170.545	1376.32	195.721	35	34.98	50	50.04
170.7	1376.34	195.709	35	35.09	50	50.01
170.866	1376.33	195.704	35	35.09	50	50
171.037	1376.33	195.698	35	35.11	50	50.01
171.207	1376.28	195.675	35	35.09	50	49.99
171.373	1376.3	195.683	35	35.09	50	50.02
171.537	1376.32	195.746	35	35.09	50	49.98
171.705	1376.31	195.676	35	35.14	50	50.01
171.868	1376.28	195.662	35	35.08	50	49.96
172.039	1376.29	195.667	35	35.14	50	50.02
172.214	1376.28	195.669	35	35.09	50	50
172.375	1376.25	195.622	35	35.09	50	50.02
172.541	1376.3	195.676	35	35.14	50	50.02
172.709	1376.24	195.639	35	35.03	50	49.99
172.872	1376.33	195.705	35	35.14	50	50.02
173.044	1376.3	195.678	35	35.03	50	50.02
173.202	1376.28	195.662	35	35.09	50	49.99
173.382	1376.21	195.629	35	34.98	50	50.05
173.539	1376.29	195.682	35	34.98	50	49.99
173.701	1376.29	195.666	35	35.09	50	50.02
173.877	1376.22	195.605	35	35.03	50	50.04
174.036	1376.3	195.697	35	35	50	49.96
174.199	1376.3	195.677	35	35.09	50	49.99
174.373	1376.3	195.68	35	35.11	50	50.02
174.534	1376.27	195.649	35	35.09	50	50
174.711	1376.25	195.621	35	35.03	50	50.02
174.875	1376.26	195.642	35	35.03	50	50.02
175.038	1376.31	195.694	35	35.09	50	50.01
175.202	1376.41	195.677	35	35.14	50	49.98
175.367	1376.31	195.685	35	35.09	50	50.01
175.538	1376.32	195.678	35	35.14	50	49.99
175.703	1376.28	195.672	35	35.08	50	49.96
175.866	1376.3	195.681	35	35.03	50	49.99
176.043	1376.32	195.71	35	35.09	50	50.02
176.201	1376.32	195.69	35	35.09	50	50.01
176.37	1376.32	195.695	35	35.09	50	50
176.541	1376.28	195.667	35	35.03	50	50.01
176.706	1376.33	195.724	35	35.03	50	49.98
176.868	1376.32	195.683	35	35.09	50	50
177.04	1376.23	195.614	35	35.06	50	50.02
177.211	1376.26	195.662	35	34.98	50	50.05
177.373	1376.27	195.642	35	35.03	50	50.02
177.539	1376.31	195.683	35	35.14	50	50.03
177.702	1376.34	195.721	35	35.19	50	50
177.874	1376.35	195.728	35	35.11	50	50.01
178.036	1376.31	195.691	35	35.08	50	49.95
178.203	1376.33	195.718	35	35.09	50	49.98
178.374	1376.31	195.69	35	35.14	50	50
178.54	1376.29	195.68	35	35.09	50	50
178.702	1376.33	195.693	35	35.11	50	49.99
178.873	1376.32	195.699	35	35.09	50	50.01
179.037	1376.3	195.673	35	35.06	50	49.98
179.208	1376.32	195.697	35	35.09	50	50
179.374	1376.32	195.704	35	35.03	50	50.01
179.539	1376.32	195.705	35	35.09	50	50.01
179.705	1376.28	195.667	35	35.09	50	50
179.879	1376.26	195.648	35	35	50	50.05
180.036	1376.28	195.672	35	35.03	50	49.97
180.206	1376.26	195.644	35	35.03	50	50.03
180.372	1376.33	195.725	35	35.09	50	50.02
180.539	1376.27	195.633	35	35.09	50	50
180.707	1376.28	195.665	35	35.14	50	50
180.87	1376.32	195.705	35	35.09	50	49.99
181.041	1376.31	195.691	35	35.09	50	50.03
181.202	1376.31	195.674	35	35.09	50	49.98
181.373	1376.31	195.687	35	35.09	50	50.02
181.536	1376.33	195.708	35	35.09	50	49.99
181.706	1376.31	195.701	35	35.09	50	50.01
181.868	1376.35	195.724	35	35.14	50	50
182.034	1376.32	195.699	35	35.09	50	49.99
182.208	1376.32	195.686	35	35.03	50	49.99
182.375	1376.26	195.649	35	35.09	50	50
182.544	1376.26	195.635	35	35.03	50	50.03
182.702	1376.29	195.672	35	35.09	50	50
182.871	1376.31	195.69	35	35.03	50	49.99
183.038	1376.29	195.678	35	35.09	50	50.01
183.206	1376.28	195.66	35	35.09	50	50
183.37	1376.29	195.665	35	35.09	50	49.99
183.539	1376.35	195.739	35	35.09	50	50.02
183.713	1376.3	195.675	35	35.14	50	50.01
183.872	1376.32	195.708	35	35.09	50	49.98
184.039	1376.26	195.654	35	35.09	50	50.03
184.208	1376.3	195.705	35	35.03	50	50.01
184.375	1376.29	195.672	35	35.03	50	50.04
184.545	1376.22	195.616	35	35	50	50.03
184.712	1376.26	195.644	35	34.98	50	50.06
184.867	1376.32	195.692	35	35.09	50	50.02
185.038	1376.33	195.697	35	35.14	50	50.02
185.208	1376.31	195.724	35	35.03	50	49.99
185.369	1376.3	195.677	35	35.03	50	49.99
185.54	1376.31	195.682	35	35.14	50	50.02
185.702	1376.3	195.678	35	35.03	50	50
185.871	1376.3	195.672	35	35.09	50	50.02
186.038	1376.29	195.672	35	35.09	50	49.99
186.211	1376.28	195.665	35	35.09	50	50.02
186.37	1376.32	195.704	35	35.11	50	49.98
186.545	1376.32	195.694	35	34.98	50	50.04
186.706	1376.27	195.685	35	34.98	50	50
186.872	1376.33	195.717	35	35.03	50	50.03
187.044	1376.3	195.676	35	35.03	50	50.01
187.201	1376.43	195.724	35	35.09	50	50.01
187.369	1376.28	195.65	35	35.09	50	50.03
187.536	1376.27	195.662	35	35.09	50	50.01
187.706	1376.32	195.691	35	35.09	50	50
187.876	1376.27	195.652	35	35.03	50	50.02
188.04	1376.26	195.653	35	35.03	50	50.04
188.21	1376.32	195.729	35	35.09	50	50.01
188.372	1376.32	195.678	35	35.14	50	50
188.539	1376.31	195.692	35	35.14	50	50.02
188.702	1376.29	195.663	35	35.09	50	49.98
188.879	1376.3	195.671	35	35.14	50	50.04
189.05	1376.23	195.646	35	34.95	50	50.04
189.203	1376.3	195.68	35	35.09	50	50.01
189.368	1376.34	195.714	35	35.09	50	50.03
189.538	1376.33	195.709	35	35.06	50	50.01
189.707	1376.28	195.7	35	35.03	50	50.02
189.871	1376.31	195.69	35	35.09	50	50.02
190.041	1376.33	195.719	35	35.09	50	50.01
190.206	1376.31	195.688	35	35.14	50	49.99
190.369	1376.29	195.68	35	35.09	50	49.98
190.545	1376.33	195.719	35	35.06	50	50.02
190.71	1376.24	195.637	35	35.03	50	50.05
190.873	1376.31	195.704	35	35.14	50	50
191.041	1376.31	195.717	35	35.03	50	50.03
191.207	1376.33	195.714	35	35.03	50	50.01
191.369	1376.29	195.656	35	35.03	50	49.99
191.54	1376.25	195.613	35	35.03	50	50.04
191.705	1376.32	195.71	35	35.03	50	50.01
191.871	1376.31	195.692	35	35.03	50	50.02
192.036	1376.3	195.689	35	35.09	50	50
192.206	1376.33	195.704	35	35.14	50	49.99
192.38	1376.24	195.637	35	34.98	50	50.02
192.539	1376.32	195.733	35	35.09	50	50.01
192.707	1376.28	195.687	35	35.03	50	49.99
192.87	1376.31	195.695	35	35.03	50	50.01
193.035	1376.29	195.678	35	35.09	50	50.03
193.205	1376.32	195.695	35	35.11	50	50.03
193.367	1376.41	195.673	35	35.09	50	49.99
193.539	1376.34	195.72	35	35.14	50	49.98
193.703	1376.37	195.75	35	35.03	50	49.99
193.875	1376.32	195.695	35	35.14	50	50.01
194.044	1376.35	195.732	35	35.09	50	49.99
194.207	1376.26	195.639	35	35.03	50	50.04
194.376	1376.27	195.668	35	35.06	50	50.04
194.537	1376.28	195.661	35	35.09	50	50.03
194.707	1376.36	195.756	35	35.14	50	50.01
194.869	1376.28	195.668	35	35.14	50	49.99
195.039	1376.33	195.694	35	35.09	50	49.98
195.205	1376.32	195.701	35	35.09	50	50
195.375	1376.32	195.704	35	35.09	50	50.02
195.546	1376.31	195.696	35	35.09	50	50.02
195.709	1376.3	195.679	35	35.03	50	50.02
195.868	1376.34	195.722	35	35.06	50	49.98
196.037	1376.3	195.693	35	35.09	50	50
196.206	1376.29	195.677	35	35.09	50	50.01
196.37	1376.33	195.724	35	35.14	50	50
196.543	1376.28	195.664	35	35.09	50	50.03
196.702	1376.34	195.724	35	35.09	50	49.97
196.868	1376.33	195.698	35	35.09	50	50.01
197.041	1376.32	195.675	35	35.17	50	50.02
197.207	1376.31	195.702	35	35.03	50	49.97
197.379	1376.29	195.679	35	35.06	50	50.01
197.536	1376.3	195.686	35	35.09	50	49.98
197.711	1376.3	195.703	35	35.03	50	50.04
197.869	1376.36	195.743	35	35.09	50	50.01
198.042	1376.33	195.713	35	35.11	50	50.01
198.199	1376.45	195.716	35	35.14	50	49.96
198.374	1376.33	195.712	35	35.09	50	50.03
198.535	1376.29	195.672	35	35.14	50	49.98
198.703	1376.33	195.687	35	35.09	50	50
198.874	1376.31	195.693	35	35.14	50	49.99
199.036	1376.34	195.722	35	35.09	50	49.98
199.208	1376.32	195.7	35	35.11	50	50
199.383	1376.24	195.65	35	34.95	50	50.04
199.532	1376.04	195.426	35	35.03	50	49.95
199.704	1376.31	195.685	35	35.14	50	50.04
199.878	1376.32	195.702	35	35.09	50	50
200.039	1376.27	195.648	35	35.03	50	49.99
200.206	1376.28	195.67	35	35.03	50	50.02
200.369	1376.31	195.687	35	35.09	50	50.01
200.537	1376.33	195.711	35	35.03	50	50.01
200.708	1376.37	195.742	35	35.06	50	49.99
200.877	1376.25	195.649	35	34.98	50	50.03
201.037	1376.28	195.65	35	35.11	50	50.02
201.207	1376.3	195.683	35	35.09	50	50.01
201.327	1376.32	195.731	35	34.98	50	50.01
201.502	1376.42	195.74	40	39.81	50	50.05
201.661	1376.59	195.887	40	39.94	50	50.03
201.829	1376.64	195.939	40	40.03	50	50.01
201.994	1376.61	195.912	40	39.97	50	50.04
202.162	1376.62	195.902	40	40	50	50
202.329	1376.62	195.901	40	40.05	50	49.99
202.498	1376.67	195.978	40	40	50	50.02
202.662	1376.66	195.924	40	40	50	50.06
202.832	1376.63	195.929	40	40.05	50	50.04
202.989	1376.78	195.95	40	39.97	50	49.97
203.173	1376.66	195.952	40	40.05	50	50.03
203.329	1376.65	195.943	40	40.05	50	50
203.494	1376.67	195.911	40	40	50	50.06
203.664	1376.68	195.983	40	40	50	50.04
203.829	1376.74	196.027	40	40.05	50	50.02
203.994	1376.66	195.956	40	40.03	50	50
204.161	1376.67	195.962	40	40	50	50.05
204.331	1376.64	195.919	40	40.08	50	50.03
204.492	1376.67	195.941	40	40.05	50	50
204.665	1376.73	196.002	40	40.05	50	50.02
204.821	1376.71	195.978	40	40.05	50	50
204.994	1376.76	196.039	40	40.05	50	50
205.159	1376.65	195.939	40	40.05	50	50.01
205.331	1376.64	195.935	40	40.03	50	50.01
205.501	1376.71	195.984	40	40.05	50	50.02
205.665	1376.69	195.965	40	40.05	50	50.03
205.826	1376.68	195.938	40	40.16	50	50.02
205.992	1376.7	195.95	40	40.11	50	50.02
206.165	1376.74	196.022	40	40.03	50	50.01
206.333	1376.68	195.952	40	40.05	50	50.04
206.5	1376.68	195.98	40	39.94	50	50.03
206.667	1376.64	195.914	40	40	50	50.04
206.828	1376.72	196.018	40	40.05	50	50.02
206.994	1376.7	195.945	40	40.11	50	50.02
207.163	1376.67	195.914	40	40.08	50	50.01
207.326	1376.69	195.925	40	40.05	50	50.01
207.502	1376.68	195.959	40	39.94	50	50.04
207.667	1376.67	195.978	40	39.94	50	50.02
207.826	1376.7	195.987	40	40	50	50.04
207.993	1376.68	195.939	40	40.05	50	50.05
208.171	1376.67	195.952	40	40	50	50.07
208.333	1376.69	195.987	40	40	50	50
208.487	1376.81	195.954	40	40.11	50	50.02
208.663	1376.74	196.017	40	40.11	50	50.04
208.831	1376.67	195.949	40	40.05	50	50.02
208.994	1376.71	195.993	40	40	50	50.04
209.162	1376.67	195.972	40	40	50	49.99
209.325	1376.65	195.937	40	40.03	50	50.01
209.491	1376.63	195.908	40	40.05	50	50.03
209.665	1376.66	195.932	40	40.05	50	50.04
209.833	1376.71	195.977	40	40.08	50	50.02
209.996	1376.77	196.048	40	40.05	50	50.02
210.159	1376.7	195.964	40	40.05	50	49.98
210.332	1376.7	195.981	40	40.03	50	50.03
210.498	1376.69	195.988	40	40.03	50	50.01
210.665	1376.69	195.956	40	40.05	50	50.06
210.826	1376.73	196.008	40	40.11	50	49.98
210.996	1376.65	195.925	40	40	50	50.02
211.162	1376.69	195.963	40	40.08	50	50.02
211.331	1376.69	195.931	40	40.05	50	50.05
211.504	1376.75	196.042	40	40	50	50.06
211.667	1376.63	195.923	40	40.05	50	50.02
211.825	1376.67	195.917	40	40.11	50	50
212.002	1376.72	196.017	40	40	50	50.07
212.165	1376.69	195.987	40	40.05	50	50.04
212.333	1376.67	195.975	40	40	50	50.03
212.495	1376.68	195.949	40	40.03	50	50.03
212.664	1376.74	196.033	40	40.05	50	50.03
212.837	1376.66	195.968	40	40.03	50	50.03
213.003	1376.72	196.024	40	39.92	50	50.06
213.164	1376.71	195.98	40	40.05	50	50.04
213.333	1376.69	195.991	40	40	50	50.04
213.498	1376.67	195.952	40	40.05	50	50.02
213.666	1376.68	195.977	40	40	50	50
213.826	1376.68	195.966	40	40	50	50.02
213.996	1376.69	195.925	40	40.03	50	50.02
214.158	1376.75	196.015	40	40.05	50	50.01
214.325	1376.65	195.921	40	40.05	50	50.01
214.499	1376.68	195.964	40	40.05	50	50.03
214.659	1376.69	195.964	40	40.05	50	50.01
214.831	1376.74	196.007	40	40.05	50	50.02
214.997	1376.68	195.948	40	40	50	50.03
215.161	1376.65	195.921	40	40.03	50	50.03
215.33	1376.68	195.959	40	40.08	50	50.01
215.501	1376.71	195.997	40	39.94	50	50.05
215.661	1376.78	196.065	40	40	50	50
215.829	1376.68	195.966	40	40.05	50	50.04
215.999	1376.71	195.939	40	40	50	50.04
216.162	1376.74	196.006	40	40.05	50	50.01
216.329	1376.71	195.967	40	40.05	50	50
216.497	1376.69	195.978	40	40.05	50	50
216.658	1376.72	195.981	40	40.05	50	50
216.829	1376.67	195.939	40	40.11	50	50.03
216.955	1376.64	195.947	40	40	50	50.02
217.12	1376.75	196.042	45	44.85	50	50.03
217.293	1376.83	196.094	45	44.96	50	50.04
217.453	1376.92	196.161	45	44.96	50	50.03
217.621	1376.94	196.181	45	45.02	50	50.01
217.791	1376.97	196.2	45	45.07	50	50.01
217.954	1376.96	196.216	45	45.07	50	50
218.12	1376.91	196.145	45	45.02	50	50.04
218.303	1376.92	196.201	45	45.02	50	50.06
218.457	1376.9	196.18	45	45.07	50	49.99
218.625	1376.93	196.208	45	45.07	50	50.03
218.791	1376.97	196.243	45	44.99	50	50.01
218.962	1376.95	196.237	45	45.02	50	50.05
219.124	1376.96	196.238	45	44.96	50	50.04
219.286	1376.94	196.165	45	44.99	50	50.02
219.454	1376.95	196.177	45	45.13	50	50.04
219.623	1376.95	196.2	45	45.07	50	49.99
219.791	1376.98	196.266	45	44.96	50	50
219.952	1376.94	196.163	45	44.96	50	50.06
220.117	1376.92	196.155	45	45.1	50	50.03
220.285	1376.98	196.215	45	45.02	50	50.02
220.456	1376.95	196.175	45	45.05	50	50.04
220.621	1376.96	196.192	45	45.13	50	50.01
220.786	1376.94	196.181	45	45.07	50	49.99
220.956	1376.94	196.212	45	45.02	50	50
221.128	1376.95	196.238	45	45.02	50	50.03
221.285	1376.94	196.172	45	45.02	50	50.04
221.454	1376.96	196.238	45	45.02	50	50.05
221.622	1376.96	196.191	45	45.07	50	50.04
221.789	1376.97	196.237	45	45.05	50	50.01
221.956	1376.97	196.232	45	45.13	50	50.01
222.126	1376.96	196.24	45	45.05	50	50.01
222.284	1376.99	196.223	45	45.07	50	50.03
222.459	1376.97	196.245	45	45.07	50	50.04
222.623	1377.03	196.303	45	45.05	50	50
222.791	1377.03	196.303	45	45.13	50	50.01
222.959	1377	196.284	45	45.05	50	50.02
223.126	1376.89	196.186	45	44.99	50	50.03
223.29	1376.92	196.196	45	45.02	50	50.02
223.46	1376.98	196.265	45	45.07	50	50.03
223.626	1376.96	196.24	45	45.05	50	50.03
223.788	1376.95	196.18	45	45.13	50	50.03
223.958	1376.97	196.206	45	45.07	50	50.01
224.12	1376.93	196.199	45	45.02	50	49.99
224.286	1377.01	196.266	45	45.07	50	50.01
224.454	1376.98	196.211	45	45.1	50	50.03
224.623	1376.97	196.255	45	45.07	50	49.98
224.788	1377.02	196.295	45	45.05	50	50.01
224.963	1376.98	196.265	45	45.05	50	50.05
225.126	1376.96	196.235	45	44.96	50	50.05
225.294	1376.94	196.225	45	44.99	50	50.05
225.458	1376.97	196.186	45	44.96	50	50.08
225.622	1376.98	196.226	45	44.96	50	50.05
225.793	1376.95	196.237	45	45.02	50	50.06
225.953	1376.99	196.252	45	44.99	50	50.02
226.12	1376.99	196.223	45	45.07	50	50.04
226.292	1376.98	196.236	45	45.02	50	50.07
226.456	1377	196.284	45	45.02	50	50.04
226.621	1376.96	196.23	45	45.02	50	50.01
226.798	1376.95	196.243	45	44.91	50	50.06
226.96	1377.01	196.313	45	45.02	50	50.02
227.125	1376.96	196.237	45	44.99	50	50.03
227.292	1376.98	196.249	45	45.07	50	50.05
227.463	1376.99	196.281	45	44.96	50	50.07
227.627	1376.97	196.255	45	45.02	50	50.05
227.81	1376.97	196.261	45	44.91	50	50.14
227.963	1377.02	196.324	45	45.02	50	50.03
228.127	1376.98	196.273	45	44.99	50	50.02
228.29	1377.01	196.283	45	45.02	50	50.01
228.461	1376.98	196.28	45	45.02	50	50.02
228.624	1376.94	196.217	45	45.07	50	50.03
228.786	1376.99	196.266	45	45.07	50	50.01
228.959	1376.97	196.246	45	45.02	50	50.07
229.128	1377	196.296	45	45.02	50	50.05
229.292	1377.03	196.321	45	45.07	50	50.02
229.454	1376.98	196.213	45	45.07	50	50.02
229.624	1377.04	196.289	45	45.1	50	50.04
229.795	1376.96	196.239	45	45.02	50	49.99
229.947	1376.95	196.181	45	45.07	50	50.01
230.119	1377.06	196.185	45	45.13	50	50.03
230.28	1376.96	196.197	45	45.13	50	49.99
230.463	1376.97	196.244	45	45.02	50	50.02
230.617	1377.02	196.256	45	45.1	50	49.98
230.795	1376.93	196.219	45	45.07	50	50.04
230.957	1376.96	196.252	45	45.02	50	50.01
231.127	1376.96	196.215	45	45.05	50	50.06
231.294	1376.95	196.223	45	45.02	50	50.01
231.456	1377.02	196.312	45	45.07	50	50.01
231.631	1376.97	196.244	45	45.05	50	50.04
231.79	1376.96	196.242	45	45.02	50	50.02
231.96	1376.96	196.232	45	45.05	50	50.04
232.129	1376.96	196.248	45	45.1	50	50.03
232.291	1376.94	196.218	45	45.02	50	50.02
232.46	1376.99	196.272	45	44.93	50	50.06
232.626	1376.95	196.237	45	44.99	50	50.06
232.791	1377	196.246	45	45.07	50	50.01
232.952	1376.99	196.221	45	45.13	50	50
233.125	1376.97	196.269	45	45.07	50	49.98
233.299	1376.96	196.23	45	44.85	50	50.08
233.462	1377.01	196.304	45	45.05	50	50.05
233.626	1377.01	196.298	45	45.02	50	50.06
233.793	1376.95	196.212	45	44.96	50	50.04
233.959	1377.03	196.322	45	44.96	50	50.04
234.126	1376.96	196.249	45	44.96	50	50.05
234.296	1376.97	196.26	45	44.88	50	50.09
234.463	1377.02	196.316	45	44.96	50	50.03
234.625	1376.97	196.264	45	44.99	50	50.01
234.8	1376.96	196.248	45	44.88	50	50.13
234.958	1377.04	196.328	45	45.02	50	50
235.124	1376.96	196.248	45	44.99	50	50.05
235.294	1377.05	196.335	45	45.02	50	50.06
235.47	1377.02	196.313	45	44.99	50	50.07
235.625	1376.95	196.245	45	44.96	50	50
235.786	1377	196.264	45	44.99	50	50.03
235.957	1376.95	196.18	45	45.05	50	50.05
236.119	1377.03	196.261	45	44.99	50	50.01
236.297	1376.97	196.259	45	44.96	50	50.06
236.458	1377	196.266	45	44.99	50	50.03
236.625	1376.97	196.257	45	44.99	50	50.04
236.796	1377.05	196.29	45	45.02	50	50.1
236.955	1377.02	196.278	45	45.05	50	50.02
237.124	1376.97	196.247	45	45.02	50	50.05
237.248	1377.03	196.341	45	45.07	50	50.04
237.412	1376.91	196.212	50	49.91	50	50.06
237.578	1377.06	196.409	50	49.99	50	50.02
237.751	1377.01	196.386	50	49.96	50	50.03
237.912	1377.02	196.389	50	50.05	50	49.98
238.08	1377.09	196.441	50	50.1	50	50
238.243	1377.1	196.441	50	50.1	50	50
238.416	1377.12	196.484	50	50.05	50	50.01
238.585	1377.04	196.415	50	49.99	50	50.04
238.752	1377.07	196.429	50	49.96	50	50.03
238.917	1377.08	196.436	50	49.99	50	50.02
239.08	1377.05	196.399	50	50.08	50	50.04
239.25	1377.13	196.494	50	50.08	50	50.01
239.414	1377.13	196.513	50	50.08	50	50.01
239.576	1377.1	196.447	50	50.13	50	50.02
239.746	1377.12	196.47	50	50.1	50	50.01
239.913	1377.14	196.506	50	50.13	50	50
240.08	1377.12	196.486	50	50.1	50	50.01
240.243	1377.05	196.417	50	50.08	50	50.01
240.413	1377.15	196.503	50	50.1	50	50.02
240.579	1377.15	196.499	50	50.16	50	49.98
240.746	1377.15	196.51	50	50.1	50	49.99
240.917	1377.06	196.436	50	50.05	50	50.04
241.081	1377.16	196.568	50	50.05	50	50.02
241.253	1377.14	196.498	50	50.13	50	50.03
241.419	1377.05	196.411	50	49.91	50	50.05
241.578	1377.09	196.463	50	50.02	50	49.97
241.746	1377.12	196.509	50	50.08	50	50.02
241.916	1377.11	196.479	50	50.1	50	50.02
242.079	1377.15	196.519	50	50.13	50	50.02
242.249	1377.1	196.461	50	50.13	50	50.01
242.419	1377.04	196.411	50	49.96	50	50.03
242.582	1377.12	196.508	50	50.05	50	50.01
242.747	1377.11	196.472	50	50.1	50	50.01
242.913	1377.13	196.498	50	50.1	50	50.01
243.082	1377.16	196.503	50	50.13	50	50.03
243.252	1377.13	196.479	50	50.08	50	50.01
243.418	1377.06	196.424	50	50.08	50	50.02
243.583	1377.13	196.491	50	50.08	50	50
243.747	1377.11	196.499	50	50.1	50	50.01
243.914	1377.13	196.501	50	50.1	50	50.01
244.079	1377.15	196.499	50	50.16	50	50.01
244.249	1377.11	196.475	50	50.08	50	50.03
244.414	1377.14	196.523	50	50.05	50	49.98
244.575	1377.16	196.503	50	50.13	50	50.02
244.746	1377.08	196.446	50	50.05	50	50.02
244.916	1377.08	196.442	50	50.05	50	50.04
245.076	1377.15	196.498	50	50.16	50	50.01
245.245	1377.12	196.511	50	50.02	50	49.99
245.414	1377.17	196.526	50	50.13	50	50.03
245.589	1377.1	196.459	50	50.1	50	50.02
245.745	1377.13	196.493	50	50.16	50	50
245.921	1377.09	196.448	50	50.08	50	50.03
246.083	1377.14	196.523	50	50.1	50	49.98
246.25	1377.1	196.466	50	50.05	50	50.03
246.419	1377.08	196.457	50	50.05	50	50.03
246.584	1377.15	196.528	50	50.05	50	50.01
246.746	1377.11	196.473	50	50.08	50	50.02
246.909	1377.12	196.511	50	50.1	50	50.02
247.086	1377.13	196.486	50	50.13	50	49.99
247.245	1377.16	196.519	50	50.1	50	49.98
247.415	1377.13	196.485	50	50.13	50	49.99
247.579	1377.17	196.537	50	50.13	50	50
247.752	1377.1	196.475	50	50.05	50	50.03
247.912	1377.12	196.48	50	50.13	50	49.99
248.035	1377.2	196.583	50	50.02	50	50.04
248.208	1377.28	196.553	55	54.86	50	50.07
248.361	1377.4	196.653	55	55.08	50	49.99
248.537	1377.42	196.664	55	54.97	50	50.03
248.702	1377.47	196.708	55	54.94	50	50.02
248.868	1377.46	196.694	55	55.05	50	50.03
249.031	1377.48	196.708	55	55.17	50	50.03
249.208	1377.48	196.751	55	55.08	50	50.04
249.365	1377.58	196.842	55	55.05	50	49.98
249.535	1377.53	196.796	55	55.08	50	50.03
249.704	1377.53	196.793	55	55.02	50	50.03
249.871	1377.52	196.783	55	55.02	50	50
250.043	1377.5	196.798	55	54.91	50	50.06
250.208	1377.5	196.778	55	54.97	50	50.07
250.37	1377.52	196.785	55	55.02	50	50.03
250.532	1377.52	196.753	55	55.02	50	50.03
250.705	1377.56	196.786	55	55.08	50	50.03
250.868	1377.56	196.818	55	55	50	50.02
251.034	1377.53	196.751	55	55.11	50	50
251.197	1377.52	196.742	55	55.14	50	50.01
251.365	1377.56	196.784	55	55.14	50	50.04
251.534	1377.52	196.728	55	55.08	50	50
251.701	1377.52	196.753	55	55.02	50	50
251.872	1377.5	196.758	55	55.08	50	50.04
252.042	1377.54	196.798	55	55	50	50.04
252.206	1377.52	196.752	55	54.97	50	50.05
252.374	1377.53	196.781	55	55	50	50.07
252.532	1377.53	196.751	55	55.17	50	50.02
252.704	1377.55	196.804	55	55.02	50	50.03
252.87	1377.52	196.794	55	55.02	50	50.01
253.036	1377.51	196.784	55	54.97	50	50
253.201	1377.55	196.812	55	55.05	50	50.02
253.368	1377.52	196.78	55	55.05	50	50.03
253.541	1377.56	196.823	55	55.05	50	50.04
253.704	1377.53	196.78	55	55.02	50	49.99
253.87	1377.55	196.814	55	54.97	50	50.01
254.034	1377.56	196.759	55	55.05	50	50.04
254.203	1377.51	196.733	55	55.11	50	50.02
254.366	1377.53	196.757	55	55.02	50	50.01
254.538	1377.53	196.764	55	54.97	50	50.03
254.695	1377.62	196.835	55	55.05	50	49.98
254.871	1377.57	196.807	55	55.03	50	50.05
255.033	1377.52	196.738	55	55.08	50	50.02
255.203	1377.55	196.803	55	54.97	50	50.02
255.366	1377.58	196.838	55	55.08	50	50.01
255.535	1377.58	196.835	55	55.11	50	50
255.704	1377.54	196.794	55	55.05	50	50.01
255.865	1377.61	196.826	55	55.02	50	50.01
256.027	1377.53	196.757	55	55.14	50	50.01
256.205	1377.58	196.827	55	55.03	50	50.05
256.365	1377.54	196.799	55	55.11	50	50.04
256.533	1377.59	196.848	55	55.02	50	50
256.701	1377.58	196.809	55	55.19	50	50.02
256.872	1377.55	196.812	55	55.02	50	50.01
257.039	1377.52	196.783	55	55.05	50	49.99
257.2	1377.62	196.866	55	55.08	50	50.02
257.364	1377.56	196.776	55	55.14	50	50.02
257.536	1377.58	196.808	55	55.14	50	49.99
257.699	1377.61	196.863	55	55.08	50	50.01
257.866	1377.55	196.762	55	55.17	50	50.02
258.034	1377.54	196.76	55	55.17	50	50.01
258.199	1377.58	196.806	55	55.08	50	50.02
258.369	1377.57	196.789	55	55.08	50	50.01
258.537	1377.71	196.823	55	55.05	50	50.03
258.696	1377.54	196.767	55	55.05	50	50
258.863	1377.55	196.775	55	55.17	50	50.03
259.033	1377.56	196.783	55	55.11	50	50.01
259.197	1377.6	196.821	55	55.19	50	50.01
259.374	1377.55	196.817	55	54.91	50	50.04
259.537	1377.55	196.816	55	55	50	50.02
259.702	1377.58	196.849	55	55.02	50	49.99
259.872	1377.54	196.816	55	54.97	50	50.02
260.035	1377.63	196.884	55	55.19	50	50.01
260.201	1377.59	196.799	55	55.11	50	50.01
260.372	1377.54	196.786	55	55.05	50	50.01
260.534	1377.57	196.784	55	54.97	50	50.04
260.705	1377.55	196.767	55	55	50	50.05
260.875	1377.57	196.803	55	55	50	50.06
261.036	1377.59	196.862	55	55.02	50	50.03
261.163	1377.56	196.857	55	55.03	50	50.06
261.331	1377.66	196.9	60	59.8	50	50.08
261.489	1377.71	196.937	60	59.97	50	50.02
261.663	1377.79	197.014	60	60.05	50	50.03
261.823	1377.78	197.002	60	60.05	50	49.98
261.994	1377.78	197.019	60	60.05	50	50
262.156	1377.86	197.066	60	59.99	50	50
262.334	1377.76	197.012	60	59.99	50	50.03
262.492	1377.8	197.057	60	59.99	50	50.02
262.661	1377.8	197.024	60	60.05	50	50.02
262.827	1377.8	197.06	60	59.99	50	50.01
263.001	1377.81	197.058	60	59.95	50	50.05
263.164	1377.82	197.07	60	60.05	50	50.01
263.322	1377.84	197.065	60	59.99	50	50
263.495	1377.86	197.081	60	60.05	50	50.03
263.661	1377.85	197.074	60	60.05	50	50
263.822	1377.79	197.013	60	60.11	50	49.99
263.991	1377.83	197.048	60	60.11	50	50
264.166	1377.85	197.078	60	60.02	50	50.04
264.319	1377.84	197.058	60	60.05	50	50.01
264.494	1377.86	197.082	60	60.14	50	50.05
264.656	1377.9	197.105	60	60.16	50	50.01
264.825	1377.83	197.038	60	60.16	50	50.02
264.99	1377.85	197.062	60	60.11	50	49.99
265.162	1377.85	197.069	60	60.11	50	49.99
265.328	1377.84	197.047	60	60.05	50	49.99
265.493	1377.85	197.067	60	60.16	50	50.03
265.656	1377.89	197.112	60	59.99	50	49.97
265.827	1377.88	197.089	60	60.11	50	50.06
266.002	1377.85	197.082	60	60.05	50	50.06
266.159	1377.84	197.06	60	60.02	50	49.99
266.323	1377.86	197.1	60	60.05	50	50.02
266.499	1377.88	197.124	60	60.05	50	50.08
266.668	1377.82	197.083	60	59.99	50	50.03
266.826	1377.89	197.113	60	60.05	50	50.01
267.001	1377.87	197.125	60	59.95	50	50.04
267.156	1377.88	197.094	60	60.11	50	50
267.325	1377.89	197.106	60	60.16	50	50.02
267.504	1377.89	197.108	60	59.99	50	50.06
267.659	1377.9	197.159	60	59.99	50	50
267.818	1377.88	197.1	60	60.08	50	50.01
267.996	1377.83	197.093	60	60.05	50	50.03
268.162	1377.91	197.132	60	59.99	50	50.03
268.332	1377.9	197.143	60	59.99	50	50.03
268.491	1377.9	197.125	60	59.99	50	50
268.659	1377.89	197.103	60	60.05	50	50.04
268.83	1377.88	197.099	60	59.95	50	50.04
269.006	1377.86	197.139	60	59.99	50	50.07
269.161	1377.86	197.121	60	59.99	50	50.01
269.326	1377.86	197.105	60	60.05	50	50.03
269.493	1377.88	197.124	60	60.08	50	50.03
269.657	1377.95	197.16	60	60.11	50	50.01
269.834	1377.89	197.119	60	60.08	50	50.04
269.999	1377.89	197.16	60	59.99	50	50.04
270.154	1377.92	197.136	60	60.05	50	50.03
270.325	1377.87	197.099	60	60.16	50	50.01
270.489	1377.88	197.098	60	60.08	50	50.01
270.656	1377.87	197.078	60	60.16	50	50.02
270.827	1377.89	197.128	60	60.16	50	50.03
270.994	1377.92	197.176	60	59.99	50	50.01
271.157	1377.9	197.12	60	59.99	50	50.01
271.325	1378.05	197.138	60	60.11	50	50.02
271.494	1377.88	197.132	60	59.95	50	50.04
271.658	1377.87	197.076	60	59.99	50	50.01
271.831	1377.97	197.172	60	59.99	50	50.07
271.991	1377.86	197.074	60	60.05	50	50.01
272.157	1377.88	197.102	60	60.11	50	50.03
272.326	1377.88	197.135	60	60.08	50	50.02
272.493	1377.89	197.132	60	59.99	50	50.02
272.663	1377.88	197.131	60	60.02	50	50.04
272.825	1377.88	197.125	60	60.05	50	50.02
272.997	1377.91	197.148	60	60.11	50	50.04
273.163	1377.91	197.147	60	59.99	50	50.02
273.326	1377.87	197.114	60	60.05	50	50.01
273.493	1377.89	197.134	60	60.16	50	50.02
273.663	1377.94	197.188	60	60.16	50	50.02
273.832	1377.93	197.171	60	60.05	50	50.01
273.989	1377.91	197.152	60	60.11	50	49.99
274.158	1377.92	197.128	60	60.14	50	50.05
274.332	1377.89	197.138	60	60.05	50	50
274.491	1377.92	197.133	60	60.11	50	49.99
274.629	1377.91	197.212	60	59.89	50	50.07
274.786	1377.81	197.142	65	64.69	50	50.03
274.952	1377.9	197.228	65	64.96	50	50.06
275.118	1377.96	197.295	65	64.98	50	50.03
275.282	1378.02	197.348	65	64.98	50	50
275.446	1378.05	197.377	65	65.1	50	50
275.617	1377.98	197.307	65	65.07	50	50.04
275.781	1378.03	197.375	65	65.04	50	50
275.948	1378.03	197.369	65	65.04	50	50.01
276.114	1378.08	197.422	65	65.01	50	50
276.281	1378.06	197.397	65	65.13	50	50.02
276.453	1377.97	197.314	65	65.01	50	50.03
276.614	1378.05	197.386	65	65.07	50	50.02
276.779	1378.06	197.376	65	65.1	50	50.01
276.956	1378.03	197.383	65	65.07	50	50.01
277.111	1378.04	197.347	65	65.21	50	49.98
277.282	1378.01	197.328	65	65.16	50	50.01
277.451	1378.01	197.346	65	65.16	50	50.01
277.614	1378.04	197.375	65	65.1	50	50.02
277.792	1378.05	197.373	65	65.04	50	50.02
277.954	1378.03	197.396	65	65.01	50	49.99
278.117	1378.04	197.404	65	65.04	50	50.03
278.288	1378.06	197.394	65	65.04	50	50.03
278.447	1378.02	197.353	65	65.19	50	49.98
278.619	1378.06	197.385	65	65.13	50	50
278.788	1378.05	197.396	65	65.04	50	50.02
278.95	1378.07	197.385	65	65.1	50	50.01
279.114	1378.03	197.369	65	65.16	50	50
279.283	1378.07	197.388	65	65.16	50	50
279.449	1378.07	197.389	65	65.1	50	50.01
279.617	1378.06	197.39	65	65.19	50	50.01
279.778	1378.08	197.405	65	65.16	50	49.99
279.951	1378.08	197.408	65	65.16	50	49.98
280.117	1378.09	197.406	65	65.04	50	50.03
280.284	1378.05	197.356	65	65.1	50	49.99
280.448	1378.06	197.414	65	65.07	50	50
280.616	1378.07	197.402	65	65.13	50	50.02
280.784	1378.06	197.391	65	65.19	50	49.98
280.949	1378.04	197.356	65	65.13	50	50.01
281.118	1378.07	197.401	65	65.16	50	50
281.283	1378.06	197.38	65	65.1	50	49.99
281.452	1378.1	197.421	65	65.13	50	50.01
281.611	1378.09	197.416	65	65.13	50	49.99
281.783	1378.07	197.393	65	65.1	50	49.98
281.951	1378.1	197.426	65	65.19	50	49.98
282.111	1378.11	197.437	65	65.16	50	49.98
282.285	1378.1	197.419	65	65.1	50	50.02
282.45	1378.09	197.431	65	65.1	50	49.99
282.614	1378.05	197.382	65	65.07	50	50
282.782	1378.12	197.438	65	65.16	50	50.01
282.952	1378.06	197.401	65	65.13	50	50.02
283.113	1378.13	197.469	65	65.13	50	49.99
283.288	1378.11	197.448	65	65.1	50	50.02
283.446	1378.09	197.422	65	65.1	50	50.01
283.622	1378.06	197.391	65	65.07	50	50.03
283.782	1378.07	197.419	65	65.13	50	50.02
283.952	1378.06	197.384	65	65.1	50	50.03
284.118	1378.04	197.37	65	65.04	50	49.98
284.281	1378.15	197.439	65	65.1	50	50.02
284.45	1378.06	197.388	65	65.1	50	50.04
284.619	1378.08	197.423	65	65.07	50	50.02
284.79	1378.09	197.429	65	64.95	50	50.02
284.957	1378.05	197.42	65	65.01	50	50.03
285.123	1378.07	197.408	65	65.01	50	50.02
285.287	1378.08	197.433	65	65.04	50	50.02
285.449	1378.11	197.443	65	65.1	50	50.01
285.617	1378.11	197.446	65	65.16	50	50.04
285.786	1378.12	197.456	65	65.1	50	50.01
285.949	1378.12	197.457	65	65.1	50	50.01
286.116	1378.14	197.456	65	65.16	50	50.03
286.281	1378.08	197.409	65	65.22	50	50
286.449	1378.15	197.463	65	65.1	50	50
286.616	1378.06	197.396	65	65.07	50	50.02
286.782	1378.13	197.466	65	65.1	50	49.99
286.955	1378.06	197.397	65	65.1	50	50.03
287.115	1378.14	197.472	65	65.16	50	50
287.281	1378.14	197.467	65	65.1	50	50
287.457	1378.09	197.431	65	65.1	50	50.02
287.621	1378.07	197.433	65	65.01	50	49.99
287.786	1378.11	197.396	65	65.04	50	50.02
287.949	1378.12	197.461	65	65.13	50	50.02
288.119	1378.15	197.473	65	65.07	50	50.03
288.28	1378.11	197.452	65	65.16	50	50.01
288.447	1378.16	197.479	65	65.1	50	49.99
288.618	1378.12	197.45	65	65.13	50	49.99
288.778	1378.09	197.413	65	65.1	50	49.98
288.948	1378.14	197.469	65	65.13	50	50.02
289.119	1378.07	197.386	65	65.1	50	50.01
289.283	1378.12	197.462	65	65.1	50	49.98
289.447	1378.12	197.461	65	65.16	50	50.01
289.617	1378.12	197.439	65	65.1	50	49.99
289.778	1378.14	197.465	65	65.16	50	49.99
289.952	1378.15	197.482	65	65.13	50	50.02
290.112	1378.13	197.462	65	65.13	50	49.96
290.279	1378.12	197.451	65	65.13	50	50
290.449	1378.14	197.468	65	65.1	50	50.02
290.613	1378.12	197.451	65	65.16	50	50
290.781	1378.11	197.467	65	65.13	50	49.97
290.951	1378.15	197.49	65	65.16	50	50
291.119	1378.08	197.395	65	65.04	50	50.04
291.283	1378.12	197.474	65	65.07	50	49.99
291.447	1378.13	197.467	65	65.13	50	50.02
291.618	1378.15	197.478	65	65.16	50	50.03
291.784	1378.14	197.481	65	65.07	50	50
291.954	1378.1	197.441	65	65.16	50	50.01
292.115	1378.15	197.489	65	65.16	50	49.99
292.285	1378.15	197.477	65	65.16	50	50.02
292.446	1378.15	197.471	65	65.1	50	50
292.621	1378.13	197.448	65	65.1	50	50.04
292.783	1378.14	197.476	65	65.1	50	50.01
292.952	1378.18	197.444	65	65.1	50	50.02
293.124	1378.14	197.461	65	65.07	50	50
293.287	1378.14	197.492	65	65.01	50	50.01
293.457	1378.07	197.406	65	65.04	50	50.06
293.624	1378.13	197.462	65	65.01	50	50.03
293.78	1378.1	197.442	65	65.1	50	49.98
293.953	1378.15	197.493	65	65.1	50	50.04
294.116	1378.14	197.475	65	65.13	50	49.99
294.284	1378.15	197.489	65	65.1	50	50.01
294.452	1378.13	197.47	65	65.01	50	50.03
294.613	1378.15	197.482	65	65.16	50	50
294.787	1378.16	197.493	65	65.1	50	50.03
294.948	1378.12	197.442	65	65.13	50	49.99
295.111	1378.13	197.452	65	65.04	50	50.02
295.288	1378.07	197.402	65	65.07	50	50.03
295.45	1378.17	197.501	65	65.01	50	50
295.62	1378.16	197.493	65	65.13	50	50.04
295.786	1378.15	197.47	65	65.1	50	50.02
295.952	1378.13	197.457	65	65.04	50	50.02
296.115	1378.18	197.496	65	65.1	50	50.02
296.286	1378.13	197.464	65	65.1	50	50.02
296.448	1378.11	197.437	65	65.1	50	50.02
296.614	1378.15	197.483	65	65.1	50	50
296.779	1378.15	197.46	65	65.16	50	49.99
296.954	1378.15	197.477	65	65.13	50	50.01
297.117	1378.16	197.473	65	65.07	50	50.03
297.281	1378.16	197.493	65	65.13	50	50
297.45	1378.16	197.472	65	65.13	50	50
297.621	1378.16	197.508	65	65.1	50	50.02
297.784	1378.13	197.481	65	65.04	50	49.99
297.946	1378.16	197.493	65	65.1	50	50.02
298.116	1378.19	197.531	65	65.1	50	49.99
298.285	1378.17	197.501	65	65.1	50	50.02
298.449	1378.12	197.456	65	65.13	50	49.99
298.614	1378.14	197.473	65	65.1	50	50.01
298.785	1378.17	197.486	65	65.1	50	50.02
298.947	1378.17	197.508	65	65.1	50	50
299.112	1378.19	197.496	65	65.1	50	49.98
299.289	1378.13	197.454	65	65.1	50	50.02
299.445	1378.17	197.496	65	65.16	50	50
299.621	1378.17	197.501	65	65.16	50	50.04
299.783	1378.18	197.536	65	65.04	50	49.98
299.954	1378.17	197.491	65	65.07	50	50.04
300.114	1378.16	197.48	65	65.16	50	50.03
300.282	1378.18	197.505	65	65.16	50	50
300.449	1378.18	197.493	65	65.16	50	49.99
300.613	1378.14	197.47	65	65.16	50	49.99
300.781	1378.19	197.502	65	65.13	50	50
300.952	1378.17	197.496	65	65.16	50	50.01
301.118	1378.18	197.524	65	65.04	50	49.99
301.288	1378.19	197.529	65	65.1	50	50
301.448	1378.14	197.477	65	65.1	50	50.01
301.611	1378.17	197.489	65	65.13	50	50
301.783	1378.18	197.504	65	65.1	50	50.02
301.95	1378.2	197.519	65	65.1	50	49.99
302.121	1378.1	197.454	65	65.07	50	50.02
302.288	1378.14	197.468	65	64.98	50	50.03
302.454	1378.18	197.536	65	65.04	50	50.01
302.623	1378.11	197.46	65	64.95	50	50.04
302.78	1378.19	197.513	65	65.13	50	50.02
302.952	1378.17	197.487	65	65.1	50	50.03
303.116	1378.19	197.506	65	65.1	50	50
303.286	1378.17	197.496	65	65.1	50	50
303.446	1378.16	197.499	65	65.16	50	50
303.624	1378.17	197.479	65	65.1	50	50.01
303.788	1378.19	197.523	65	65.04	50	50.01
303.947	1378.22	197.514	65	65.16	50	50
304.122	1378.11	197.457	65	65.04	50	50.04
304.292	1378.19	197.538	65	64.93	50	50.04
304.457	1378.15	197.514	65	64.98	50	50.04
304.624	1378.14	197.504	65	64.98	50	50.03
304.783	1378.18	197.489	65	65.04	50	50.03
304.946	1378.14	197.461	65	65.16	50	50.03
305.114	1378.18	197.491	65	65.16	50	50.03
305.285	1378.21	197.531	65	65.13	50	50
305.452	1378.18	197.504	65	65.16	50	49.99
305.618	1378.19	197.509	65	65.13	50	50.01
305.781	1378.23	197.56	65	65.16	50	49.98
305.946	1378.2	197.522	65	65.1	50	50.01
306.118	1378.18	197.501	65	65.13	50	50.02
306.281	1378.2	197.517	65	65.16	50	49.98
306.448	1378.19	197.523	65	65.1	50	50.01
306.613	1378.19	197.508	65	65.1	50	50.01
306.786	1378.18	197.507	65	65.16	50	50.01
306.948	1378.17	197.502	65	65.04	50	49.98
307.114	1378.2	197.522	65	65.1	50	50
307.282	1378.17	197.497	65	65.13	50	50
307.452	1378.18	197.504	65	65.1	50	49.99
307.572	1378.21	197.567	65	64.98	50	50
307.734	1378.31	197.546	70	69.83	50	50.01
307.906	1378.44	197.665	70	69.95	50	50.02
308.069	1378.48	197.71	70	69.95	50	49.98
308.235	1378.49	197.696	70	70.07	50	50
308.407	1378.52	197.763	70	69.95	50	50.03
308.58	1378.54	197.785	70	69.8	50	50.07
308.741	1378.55	197.785	70	69.98	50	50.05
308.901	1378.53	197.731	70	69.98	50	50.03
309.071	1378.59	197.791	70	70.04	50	50.05
309.243	1378.57	197.795	70	70.01	50	50.04
309.408	1378.55	197.772	70	70.04	50	50
309.575	1378.5	197.756	70	70.04	50	50.01
309.743	1378.57	197.813	70	69.92	50	50.05
309.909	1378.54	197.77	70	69.95	50	50.02
310.076	1378.51	197.762	70	69.95	50	50.04
310.24	1378.55	197.784	70	69.95	50	50.04
310.408	1378.58	197.772	70	70.04	50	50.04
310.569	1378.53	197.727	70	70.1	50	50.01
310.748	1378.57	197.796	70	69.92	50	50.06
310.904	1378.55	197.767	70	70.04	50	50
311.066	1378.53	197.715	70	70.01	50	49.99
311.245	1378.52	197.75	70	70.09	50	50.01
311.41	1378.56	197.8	70	70.01	50	50.02
311.575	1378.61	197.829	70	70.01	50	50.02
311.745	1378.54	197.78	70	70.07	50	50.01
311.91	1378.57	197.809	70	69.92	50	50.04
312.074	1378.62	197.862	70	69.98	50	50.03
312.238	1378.55	197.78	70	70.04	50	50.02
312.409	1378.59	197.824	70	70.04	50	50.03
312.572	1378.62	197.85	70	70.06	50	49.99
312.742	1378.59	197.816	70	70.01	50	50.01
312.906	1378.58	197.787	70	70.01	50	50.02
313.073	1378.55	197.779	70	70.09	50	50
313.237	1378.56	197.782	70	70.07	50	50.01
313.412	1378.63	197.866	70	69.95	50	50.05
313.57	1378.53	197.749	70	70.04	50	50
313.737	1378.55	197.785	70	70.09	50	50
313.904	1378.55	197.777	70	69.98	50	50.01
314.068	1378.6	197.825	70	70.04	50	49.99
314.244	1378.58	197.828	70	69.95	50	50.03
314.399	1378.6	197.783	70	70.03	50	49.98
314.574	1378.58	197.801	70	70.04	50	50.02
314.74	1378.54	197.767	70	70.04	50	50.02
314.902	1378.54	197.756	70	70.09	50	50
315.077	1378.55	197.796	70	70.04	50	50.02
315.242	1378.51	197.714	70	69.98	50	50.02
315.402	1378.56	197.763	70	70.04	50	50.01
315.577	1378.54	197.766	70	70.01	50	50.02
315.739	1378.54	197.766	70	70.04	50	50.01
315.906	1378.61	197.789	70	69.95	50	50.06
316.071	1378.58	197.808	70	69.98	50	50
316.248	1378.56	197.788	70	70.01	50	50.03
316.407	1378.6	197.795	70	69.92	50	50.06
316.576	1378.58	197.798	70	69.98	50	50.05
316.746	1378.56	197.802	70	70.01	50	49.99
316.902	1378.56	197.766	70	70.04	50	50.02
317.074	1378.64	197.856	70	70.04	50	50.04
317.238	1378.62	197.84	70	70.01	50	50.03
317.407	1378.61	197.834	70	69.98	50	50.04
317.575	1378.65	197.866	70	70.04	50	50.03
317.738	1378.59	197.808	70	70.03	50	49.99
317.905	1378.58	197.796	70	70.04	50	50
318.077	1378.57	197.786	70	70.01	50	50.04
318.238	1378.58	197.8	70	70.04	50	50.01
318.402	1378.63	197.793	70	70.04	50	50.01
318.572	1378.65	197.858	70	69.98	50	50.03
318.736	1378.59	197.801	70	70.04	50	50.02
318.909	1378.6	197.826	70	69.95	50	50.08
319.077	1378.57	197.81	70	69.95	50	50.05
319.244	1378.63	197.85	70	69.8	50	50.09
319.406	1378.58	197.818	70	70.07	50	50.02
319.581	1378.59	197.822	70	70.01	50	50.05
319.741	1378.61	197.829	70	69.98	50	50.03
319.906	1378.64	197.859	70	69.98	50	50.04
320.07	1378.58	197.8	70	70.04	50	50.03
320.244	1378.64	197.852	70	69.98	50	50.07
320.403	1378.58	197.801	70	70.01	50	50.01
320.569	1378.62	197.801	70	70.1	50	50.03
320.746	1378.62	197.843	70	70.01	50	50.03
320.905	1378.61	197.82	70	70.01	50	50
321.069	1378.62	197.827	70	70.01	50	50.02
321.24	1378.62	197.827	70	70.1	50	50.02
321.417	1378.62	197.852	70	69.98	50	50.05
321.57	1378.66	197.876	70	70.01	50	50.01
321.734	1378.62	197.804	70	70.1	50	50.01
321.912	1378.62	197.833	70	69.95	50	50.07
322.071	1378.64	197.849	70	70.04	50	50.02
322.239	1378.61	197.827	70	70.07	50	50.01
322.405	1378.64	197.822	70	69.98	50	50.03
322.57	1378.62	197.843	70	70.04	50	49.99
322.747	1378.62	197.843	70	69.98	50	50.06
322.905	1378.61	197.838	70	70.04	50	50
323.077	1378.61	197.839	70	70.09	50	50
323.243	1378.63	197.855	70	69.98	50	50.03
323.411	1378.64	197.868	70	70.07	50	50.01
323.578	1378.62	197.838	70	69.92	50	50.05
323.747	1378.62	197.847	70	69.95	50	50.06
323.908	1378.59	197.821	70	70.01	50	49.98
324.087	1378.67	197.863	70	69.86	50	50.11
324.24	1378.6	197.851	70	69.98	50	50
324.404	1378.58	197.785	70	70.01	50	50.02
324.568	1378.6	197.817	70	70.04	50	50.04
324.74	1378.66	197.863	70	70.1	50	50.02
324.913	1378.64	197.863	70	69.95	50	50.05
325.076	1378.63	197.859	70	69.98	50	50.05
325.238	1378.58	197.796	70	70.07	50	50.03
325.413	1378.56	197.785	70	70.04	50	50.02
325.579	1378.67	197.888	70	69.86	50	50.07
325.737	1378.6	197.821	70	70.04	50	50.01
325.907	1378.65	197.869	70	70.04	50	50.04
326.077	1378.61	197.819	70	70.01	50	50
326.243	1378.66	197.891	70	69.98	50	50.03
326.405	1378.66	197.849	70	70.07	50	50.01
326.57	1378.65	197.839	70	70.07	50	50
326.743	1378.63	197.85	70	70.15	50	50.01
326.911	1378.66	197.879	70	69.86	50	50.05
327.067	1378.63	197.806	70	70.04	50	50
327.252	1378.64	197.862	70	69.83	50	50.09
327.411	1378.64	197.88	70	69.98	50	50.04
327.564	1378.63	197.794	70	70.1	50	50.02
327.743	1378.65	197.862	70	70.1	50	50.04
327.902	1378.67	197.886	70	70.09	50	49.97
328.068	1378.65	197.828	70	70.07	50	50.03
328.249	1378.65	197.866	70	69.95	50	50.06
328.413	1378.63	197.816	70	69.92	50	50.03
328.576	1378.67	197.891	70	69.92	50	50.02
328.744	1378.7	197.94	70	69.92	50	50.04
328.903	1378.59	197.827	70	70.04	50	50.04
329.074	1378.59	197.799	70	70.04	50	50.03
329.247	1378.66	197.871	70	69.83	50	50.09
329.416	1378.65	197.889	70	69.86	50	50.08
329.575	1378.68	197.889	70	70.01	50	50.03
329.743	1378.63	197.843	70	70.01	50	50.04
329.916	1378.63	197.823	70	69.92	50	50.07
330.074	1378.64	197.87	70	70.06	50	49.99
330.24	1378.61	197.826	70	69.98	50	50.02
330.408	1378.59	197.819	70	70.07	50	50.02
330.574	1378.64	197.862	70	69.95	50	50.07
330.74	1378.69	197.911	70	70.04	50	50.01
330.91	1378.63	197.851	70	69.95	50	50.06
331.075	1378.62	197.828	70	70.1	50	50.01
331.248	1378.68	197.913	70	69.98	50	50.06
331.399	1378.68	197.864	70	70.09	50	50
331.584	1378.65	197.875	70	69.89	50	50.1
331.695	1378.63	197.877	70	69.8	50	50.04
[truncated: 1,752 more rows]

## Sheet: 4 mm thick Mettler 50C
Sample	PU Foam 4 mm
Dimensions (mm)	4.06 x 15.06 x 20.00
Instrument	Mettler DVS
Date(s)	12/29/2021 + 1/4/2021
Temperature (øC)	50
Time in hours	Total Weight in mg	Net Weight (Sample - Tare) in mg	RH set in %	RH read in %	Temp set in °C	Temp read in °C
0.0761111	1608.25	422.35	0	5.43	50	32.97
0.264167	1608.13	422.134	0	4.87	50	45.07
0.4625	1607.51	421.529	0	5.12	50	49.32
0.665833	1606.81	420.907	0	5.27	50	49.86
0.8525	1606.6	420.768	0	4.94	50	50.09
1.0325	1606.43	420.505	0	4.81	50	50.08
1.20056	1606.24	420.318	0	3.61	50	50.21
1.35694	1606.03	420.08	0	3.08	50	50.23
1.51528	1605.88	419.913	0	2.57	50	50.15
1.69306	1605.68	419.715	0	2.14	50	50.15
1.85361	1605.57	419.577	0	1.99	50	50.14
2.01639	1605.39	419.38	0	1.82	50	50.05
2.19722	1605.23	419.22	0	1.75	50	50.16
2.3575	1605.04	419.121	0	1.72	50	50.03
2.52639	1604.85	419.001	0	1.67	50	50.09
2.685	1604.72	418.898	0	1.64	50	50.05
2.85417	1604.68	418.804	0	1.55	50	50.1
3.01694	1604.59	418.752	0	1.52	50	50.02
3.19778	1604.48	418.677	0	1.49	50	50.1
3.36917	1604.38	418.547	0	1.49	50	50.1
3.52333	1604.39	418.568	0	1.49	50	50.02
3.68306	1604.31	418.477	0	1.45	50	50.03
3.85444	1604.21	418.388	0	1.45	50	50.04
4.02556	1604.18	418.354	0	1.41	50	50.09
4.18472	1604.18	418.329	0	1.41	50	50.05
4.36389	1604.15	418.331	0	1.41	50	50.04
4.51944	1604.12	418.324	0	1.41	50	50.02
4.69194	1604.01	418.146	0	1.38	50	50.04
4.87083	1603.96	418.088	0	1.38	50	50.11
5.02139	1603.96	418.123	0	1.38	50	50
5.18667	1603.92	418.042	0	1.35	50	50.04
5.36278	1603.92	418.069	0	1.35	50	50.02
5.52444	1603.89	418.042	0	1.35	50	50.09
5.68583	1603.87	418.004	0	1.35	50	50.03
5.8575	1603.85	417.999	0	1.35	50	50.03
6.02611	1603.76	417.85	0	1.35	50	50.05
6.19139	1603.78	417.901	0	1.35	50	50.02
6.35139	1603.74	417.848	0	1.35	50	50
6.52111	1603.77	417.875	0	1.32	50	49.98
6.68611	1603.69	417.824	0	1.28	50	50.02
6.86028	1603.67	417.808	0	1.28	50	50.1
7.02278	1603.7	417.796	0	1.32	50	50.03
7.18667	1603.59	417.682	0	1.3	50	50
7.35194	1603.58	417.702	0	1.28	50	50.03
7.51944	1603.77	417.708	0	1.28	50	50.03
7.68167	1603.61	417.735	0	1.25	50	49.95
7.85417	1603.54	417.637	0	1.25	50	50.04
8.02139	1603.54	417.657	0	1.25	50	50.03
8.18583	1603.57	417.677	0	1.25	50	50
8.35667	1603.51	417.599	0	1.25	50	50.07
8.51917	1603.51	417.592	0	1.22	50	50.02
8.69194	1603.54	417.649	0	1.25	50	50.02
8.86889	1603.53	417.629	0	1.25	50	50.1
9.02889	1603.45	417.521	0	1.25	50	50.07
9.18806	1603.54	417.648	0	1.25	50	50.01
9.36111	1603.47	417.596	0	1.25	50	50.04
9.52861	1603.44	417.51	0	1.28	50	50.07
9.6975	1603.52	417.598	0	1.28	50	50.04
9.86722	1603.43	417.496	0	1.25	50	50.14
10.0281	1603.39	417.479	0	1.28	50	50.09
10.1875	1603.48	417.59	0	1.28	50	49.99
10.3578	1603.42	417.504	0	1.25	50	50.02
10.5156	1603.48	417.589	0	1.25	50	50
10.6961	1603.38	417.461	0	1.25	50	50.02
10.8522	1603.38	417.48	0	1.25	50	50
11.0189	1603.44	417.535	0	1.25	50	50
11.1858	1603.38	417.491	0	1.22	50	50.04
11.3594	1603.4	417.494	0	1.22	50	50
11.5289	1603.37	417.475	0	1.22	50	50.05
11.6956	1603.43	417.524	0	1.22	50	50.03
11.8592	1603.33	417.387	0	1.22	50	50.08
12.0278	1603.3	417.394	0	1.22	50	50.06
12.1942	1603.37	417.471	0	1.22	50	50.04
12.3611	1603.39	417.492	0	1.22	50	50.04
12.5264	1603.36	417.46	0	1.24	50	50
12.6917	1603.33	417.435	0	1.22	50	50.05
12.8606	1603.3	417.393	0	1.22	50	50.09
13.0289	1603.38	417.464	0	1.22	50	50.01
13.1875	1603.4	417.512	0	1.22	50	50.01
13.3592	1603.31	417.425	0	1.22	50	50.03
13.5225	1603.28	417.362	0	1.22	50	50.03
13.6992	1603.29	417.397	0	1.22	50	50.08
13.8519	1603.32	417.421	0	1.25	50	50
14.02	1603.29	417.382	0	1.22	50	50
14.1894	1603.3	417.381	0	1.22	50	50.02
14.3586	1603.31	417.394	0	1.22	50	49.99
14.5219	1603.38	417.45	0	1.22	50	50.04
14.6928	1603.29	417.347	0	1.22	50	50.02
14.8731	1603.25	417.317	0	1.18	50	50.11
15.0353	1603.26	417.335	0	1.22	50	50.11
15.1906	1603.28	417.356	0	1.22	50	50.01
15.3597	1603.29	417.403	0	1.22	50	50.07
15.5336	1603.27	417.348	0	1.22	50	50.07
15.6864	1603.3	417.391	0	1.22	50	50.01
15.8522	1603.27	417.375	0	1.22	50	50.03
16.0261	1603.25	417.351	0	1.2	50	50.09
16.1936	1603.29	417.37	0	1.2	50	50.01
16.3533	1603.23	417.329	0	1.19	50	50.04
16.5308	1603.23	417.335	0	1.19	50	50.06
16.6906	1603.28	417.349	0	1.2	50	50.02
16.8572	1603.26	417.34	0	1.2	50	50.06
17.0253	1603.24	417.306	0	1.18	50	50.07
17.1889	1603.28	417.399	0	1.19	50	50.04
17.3594	1603.22	417.274	0	1.19	50	50.03
17.5183	1603.26	417.359	0	1.19	50	50
17.6978	1603.27	417.383	0	1.19	50	49.99
17.8514	1603.25	417.341	0	1.19	50	50
18.0233	1603.3	417.402	0	1.15	50	50.05
18.1972	1603.22	417.301	0	1.19	50	50.05
18.365	1603.21	417.292	0	1.18	50	50.08
18.5297	1603.19	417.272	0	1.19	50	50.05
18.6906	1603.28	417.395	0	1.19	50	50.05
18.8544	1603.18	417.288	0	1.19	50	50.02
19.0239	1603.26	417.351	0	1.19	50	50.01
19.1914	1603.2	417.305	0	1.19	50	50.05
19.3547	1603.24	417.3	0	1.19	50	50.01
19.5275	1603.19	417.279	0	1.18	50	50.07
19.6969	1603.19	417.275	0	1.19	50	49.97
19.8661	1603.19	417.27	0	1.22	50	50.05
20.0208	1603.2	417.288	0	1.19	50	50.04
20.2058	1603.26	417.36	0	1.19	50	50.03
20.3558	1603.21	417.294	0	1.19	50	50.03
20.5194	1603.22	417.306	0	1.19	50	50.04
20.6967	1603.21	417.272	0	1.18	50	50.09
20.8511	1603.19	417.288	0	1.17	50	50.01
21.0319	1603.2	417.266	0	1.17	50	50.1
21.1886	1603.3	417.388	0	1.15	50	50.03
21.3606	1603.19	417.279	0	1.15	50	50.05
21.5247	1603.25	417.366	0	1.17	50	50.05
21.7003	1603.2	417.281	0	1.18	50	50.09
21.8639	1603.2	417.286	0	1.18	50	50.12
22.0275	1603.22	417.267	0	1.18	50	50.08
22.1875	1603.21	417.291	0	1.19	50	50.04
22.3675	1603.19	417.266	0	1.15	50	50.14
22.5236	1603.2	417.251	0	1.15	50	50.05
22.6886	1603.18	417.235	0	1.15	50	50.07
22.8567	1603.28	417.363	0	1.15	50	49.99
23.0194	1603.22	417.278	0	1.15	50	50.01
23.1836	1603.22	417.293	0	1.12	50	50
23.3536	1603.19	417.273	0	1.12	50	50.01
23.5253	1603.23	417.301	0	1.12	50	49.99
23.6903	1603.24	417.299	0	1.12	50	50
23.8586	1603.16	417.231	0	1.12	50	50.07
24.0236	1603.21	417.29	0	1.15	50	49.99
24.1911	1603.21	417.288	0	1.15	50	50.07
24.3669	1603.18	417.234	0	1.15	50	50.09
24.5225	1603.2	417.279	0	1.15	50	50.06
24.6806	1603.22	417.28	0	1.12	50	49.97
24.8575	1603.17	417.201	0	1.12	50	50.08
25.0219	1603.23	417.295	0	1.12	50	50
25.1869	1603.17	417.241	0	1.12	50	50.02
25.3631	1603.18	417.236	0	1.12	50	50
25.5253	1603.18	417.259	0	1.12	50	50.06
25.6944	1603.2	417.288	0	1.12	50	50.05
25.8586	1603.17	417.251	0	1.12	50	50.05
26.0292	1603.19	417.289	0	1.12	50	50.06
26.1858	1603.2	417.299	0	1.12	50	50.02
26.3592	1603.15	417.247	0	1.12	50	50.01
26.5303	1603.19	417.267	0	1.12	50	50.09
26.685	1603.25	417.33	0	1.12	50	49.99
26.8683	1603.16	417.192	0	1.14	50	50.07
27.0303	1603.16	417.227	0	1.14	50	50.07
27.1903	1603.16	417.226	0	1.14	50	50.05
27.3675	1603.15	417.205	0	1.12	50	50.12
27.5222	1603.17	417.262	0	1.14	50	50.03
27.6833	1603.2	417.263	0	1.12	50	50.03
27.85	1603.25	417.314	0	1.12	50	50
28.0267	1603.15	417.223	0	1.12	50	50.05
28.1828	1603.19	417.262	0	1.11	50	49.95
28.3619	1603.19	417.257	0	1.12	50	50.07
28.5236	1603.16	417.223	0	1.12	50	50.05
28.6925	1603.18	417.259	0	1.12	50	50.03
28.8517	1603.18	417.222	0	1.12	50	50.03
28.9708	1603.16	417.194	0	1.15	50	50.09
29.1319	1603.39	417.448	5	4.68	50	50.08
29.2992	1603.43	417.464	5	4.98	50	50
29.4656	1603.45	417.471	5	4.94	50	49.98
29.64	1603.53	417.587	5	4.99	50	50.01
29.7997	1603.55	417.594	5	4.98	50	50.03
29.9717	1603.57	417.61	5	4.98	50	50.07
30.1308	1603.65	417.691	5	4.98	50	50
30.3022	1603.63	417.659	5	5.01	50	50.01
30.4644	1603.64	417.663	5	5.01	50	50.03
30.6428	1603.67	417.718	5	5.05	50	50.09
30.7969	1603.74	417.779	5	5.09	50	49.97
30.9683	1603.77	417.779	5	5.12	50	50.04
31.1358	1603.82	417.813	5	5.16	50	49.99
31.3025	1603.75	417.765	5	5.12	50	50.02
31.4636	1603.73	417.786	5	5.09	50	50.04
31.6253	1603.81	417.786	5	5.09	50	49.98
31.7978	1603.84	417.831	5	5.07	50	49.99
31.9708	1603.83	417.853	5	5.05	50	49.97
32.14	1603.87	417.893	5	5.05	50	49.97
32.3025	1603.82	417.86	5	5.05	50	50.03
32.4594	1603.97	417.89	5	5.03	50	49.99
32.6333	1603.85	417.899	5	5.05	50	50.01
32.8069	1603.88	417.89	5	5.01	50	50.01
32.9839	1603.83	417.843	5	5.01	50	50.12
33.1367	1603.85	417.886	5	5.01	50	50.05
33.3083	1603.85	417.882	5	5.01	50	50.05
33.4711	1603.96	418.016	5	5.01	50	50.03
33.6297	1603.85	417.893	5	5.01	50	50.01
33.8111	1603.85	417.861	5	5.01	50	50.08
33.9628	1603.91	417.96	5	5.01	50	49.93
34.1372	1603.9	417.942	5	5.01	50	49.97
34.3053	1603.89	417.904	5	5.01	50	50.06
34.4667	1603.88	417.904	5	5.01	50	50.01
34.6339	1603.92	417.933	5	5.01	50	50.01
34.7969	1603.96	417.956	5	5.01	50	49.97
34.9692	1604	418.011	5	5.01	50	49.99
35.1281	1603.92	417.915	5	5.01	50	49.98
35.3089	1603.89	417.911	5	5.01	50	50.02
35.4739	1603.93	417.975	5	5.01	50	49.97
35.6397	1603.95	417.963	5	5.01	50	50.02
35.7967	1603.92	418	5	5.01	50	50.05
35.9764	1603.9	417.948	5	5.01	50	50.01
36.1414	1603.94	417.948	5	5.01	50	50.02
36.3014	1603.89	417.928	5	5.01	50	50.01
36.4672	1603.97	417.992	5	5.01	50	49.99
36.6336	1603.94	417.936	5	5.01	50	50.02
36.7972	1603.97	417.995	5	5.01	50	49.99
36.9667	1604	418.028	5	5.01	50	50.01
37.1344	1603.95	417.987	5	5.01	50	50.05
37.2989	1603.95	417.992	5	5.01	50	50
37.4817	1603.92	417.955	5	5.01	50	50.05
37.6281	1603.98	418.009	5	5.01	50	49.98
37.7936	1603.99	417.993	5	5.01	50	50
37.9653	1603.93	417.921	5	5.01	50	50.03
38.1314	1603.95	417.958	5	5.01	50	49.99
38.3092	1603.95	417.989	5	5.01	50	50.03
38.4708	1603.94	417.959	5	5.01	50	50.07
38.6414	1603.99	418.016	5	5.01	50	50
38.8017	1603.99	418.024	5	5.01	50	50.04
38.9747	1603.93	417.94	5	5.01	50	50.04
39.1281	1603.94	417.946	5	5.01	50	50.03
39.3069	1603.95	417.962	5	5.01	50	50.06
39.4686	1603.95	417.984	5	5.01	50	50.03
39.6308	1603.93	417.957	5	5.01	50	49.99
39.7964	1603.98	417.992	5	5.01	50	50.02
39.9736	1603.96	417.941	5	5.01	50	50.03
40.1417	1604.05	418.072	5	5.01	50	49.98
40.2992	1603.97	417.982	5	5.01	50	50.04
40.4719	1603.94	417.993	5	5.01	50	50.1
40.6325	1603.99	418.042	5	5.01	50	50.02
40.7964	1603.97	417.972	5	5.01	50	49.98
40.9711	1603.98	418.016	5	5.01	50	50.02
41.1333	1603.94	417.985	5	5.01	50	50
41.3078	1603.96	417.993	5	5.01	50	50.03
41.4664	1603.96	417.997	5	5.01	50	50.02
41.6308	1603.93	417.944	5	5.01	50	50.03
41.7972	1604	418.013	5	5.01	50	49.98
41.9658	1603.98	417.98	5	5.01	50	49.98
42.1506	1603.94	417.979	5	5.01	50	50.09
42.2956	1603.96	417.964	5	5.01	50	50
42.4656	1603.95	417.953	5	5.01	50	50.07
42.6397	1603.96	417.976	5	5.01	50	50.07
42.8056	1603.98	418.016	5	5.01	50	50.01
42.9572	1604	417.994	5	5.01	50	49.98
43.1411	1604	418.003	5	5.01	50	50
43.2931	1604	417.998	5	5.01	50	49.94
43.4653	1603.93	417.941	5	5.01	50	49.95
43.6378	1603.95	417.972	5	5.01	50	50.04
43.8081	1604.02	418.061	5	5.03	50	50.03
43.9678	1604.01	418.034	5	5.05	50	49.97
44.1361	1603.93	417.95	5	5.01	50	50.06
44.2986	1603.97	417.999	5	5.01	50	50.05
44.4717	1603.95	417.97	5	4.99	50	50.06
44.6381	1603.96	417.977	5	5.01	50	50.03
44.7986	1603.91	417.906	5	5.01	50	50.04
44.9731	1603.97	417.99	5	5.01	50	50.02
45.1286	1603.98	418.008	5	5.01	50	50.03
45.3092	1603.97	417.999	5	5.01	50	50.04
45.4661	1604.06	418.071	5	5.01	50	50
45.6369	1603.97	417.986	5	5.01	50	50.03
45.8058	1603.99	418.025	5	5.01	50	50.01
45.96	1603.99	417.991	5	5.01	50	50.01
46.1356	1604.02	417.987	5	5.01	50	50
46.2986	1604.01	418.006	5	5.01	50	49.98
46.4717	1603.97	417.99	5	5.01	50	50.06
46.6367	1603.95	417.984	5	5.01	50	50.03
46.7939	1604	417.973	5	5.01	50	50
46.9606	1603.96	417.948	5	5.01	50	49.99
47.135	1603.95	417.957	5	5.01	50	49.96
47.3022	1603.98	418.005	5	5.01	50	50.06
47.4747	1604.03	418.034	5	5.01	50	50.01
47.6367	1604.02	418.035	5	5.01	50	50.06
47.8033	1604.02	418.043	5	5.01	50	50.02
47.96	1604.03	418.051	5	5.01	50	49.98
48.1333	1603.97	417.987	5	5.01	50	50.04
48.2975	1604.01	417.992	5	5.01	50	49.98
48.4658	1603.98	417.984	5	5.01	50	50.03
48.6406	1604.01	418.03	5	5.01	50	50
48.7983	1604.02	418.035	5	5.01	50	49.96
48.98	1603.96	417.979	5	5.01	50	50.03
49.1306	1604.03	418.055	5	5.01	50	50
49.2919	1603.96	417.968	5	5.01	50	50
49.4144	1603.98	418.032	5	5.05	50	49.98
49.5806	1604.13	418.143	10	9.94	50	50.04
49.7522	1604.21	418.221	10	9.94	50	50.03
49.9192	1604.26	418.284	10	9.99	50	50.04
50.0867	1604.3	418.307	10	9.99	50	50.07
50.2547	1604.36	418.368	10	10.03	50	50.05
50.4208	1604.38	418.375	10	9.99	50	50.04
50.5828	1604.48	418.475	10	10.03	50	49.99
50.7586	1604.45	418.456	10	9.95	50	50.11
50.9211	1604.44	418.446	10	9.97	50	50.1
51.0853	1604.48	418.434	10	10.01	50	50.05
51.2514	1604.49	418.492	10	9.99	50	50.04
51.4197	1604.53	418.521	10	9.99	50	50.02
51.5931	1604.52	418.538	10	9.95	50	50.09
51.7461	1604.62	418.641	10	9.99	50	49.97
51.9119	1604.58	418.578	10	9.99	50	50.03
52.0917	1604.59	418.581	10	10.03	50	50.05
52.2406	1604.59	418.574	10	10.07	50	49.99
52.4128	1604.67	418.649	10	10.07	50	50.02
52.5783	1604.67	418.686	10	10.07	50	49.97
52.7483	1604.65	418.604	10	10.05	50	50.02
52.9108	1604.85	418.685	10	10.05	50	50.01
53.0908	1604.64	418.656	10	10.03	50	50.05
53.25	1604.62	418.614	10	10.03	50	50.01
53.4156	1604.64	418.634	10	9.99	50	50.06
53.5858	1604.65	418.638	10	9.99	50	50.05
53.7547	1604.69	418.719	10	10.03	50	50.05
53.9167	1604.7	418.691	10	10.03	50	49.97
54.0842	1604.71	418.725	10	9.99	50	50.01
54.2447	1604.68	418.671	10	10.03	50	50.03
54.4258	1604.76	418.765	10	9.99	50	50.04
54.5828	1604.71	418.689	10	9.99	50	50.02
54.7533	1604.68	418.704	10	10.03	50	50
54.9147	1604.68	418.691	10	10.01	50	50.04
55.0833	1604.67	418.692	10	10.03	50	50.01
55.2475	1604.78	418.808	10	10.01	50	50.03
55.415	1604.76	418.747	10	10.03	50	50.01
55.5808	1604.7	418.682	10	10.03	50	50
55.7439	1604.7	418.676	10	10.03	50	50
55.9278	1604.68	418.687	10	9.99	50	50.11
56.0847	1604.71	418.73	10	10.01	50	50.01
56.2497	1604.7	418.689	10	10.01	50	50.04
56.4167	1604.69	418.693	10	10.01	50	50.05
56.5883	1604.68	418.695	10	9.99	50	50.07
56.7522	1604.68	418.683	10	10.03	50	50.03
56.9169	1604.72	418.734	10	10.03	50	50.03
57.0769	1604.75	418.749	10	10.03	50	50.02
57.2653	1604.73	418.742	10	9.99	50	50.09
57.4178	1604.72	418.732	10	10.01	50	50.04
57.5864	1604.69	418.703	10	10.03	50	50.02
57.7575	1604.7	418.697	10	9.99	50	50.07
57.915	1604.74	418.756	10	10.03	50	49.98
58.0789	1604.76	418.731	10	10.03	50	50
58.2472	1604.74	418.732	10	10.03	50	50.02
58.4181	1604.72	418.703	10	10.03	50	50.03
58.5806	1604.7	418.719	10	10.03	50	50.02
58.7436	1604.72	418.706	10	10.03	50	50
58.9133	1604.86	418.706	10	10.03	50	50.03
59.0861	1604.8	418.795	10	10.03	50	50.03
59.2414	1604.78	418.795	10	9.99	50	50
59.4247	1604.72	418.747	10	10.03	50	50.04
59.5778	1604.77	418.796	10	10.03	50	50
59.7531	1604.73	418.723	10	10.03	50	50.07
59.9083	1604.74	418.719	10	10.03	50	50
60.0881	1604.76	418.737	10	10.03	50	50.03
60.2517	1604.69	418.716	10	10.03	50	49.96
60.4142	1604.74	418.733	10	9.99	50	50.04
60.5869	1604.7	418.71	10	9.99	50	50.06
60.7514	1604.73	418.73	10	9.99	50	50.08
60.9269	1604.73	418.72	10	9.99	50	50.06
61.08	1604.78	418.8	10	10.03	50	50.02
61.2611	1604.77	418.758	10	10.03	50	50.04
61.4183	1604.92	418.768	10	9.99	50	50.06
61.5803	1604.74	418.725	10	10.01	50	50.03
61.75	1604.72	418.72	10	9.99	50	50.06
61.9186	1604.73	418.754	10	10.03	50	50.03
62.0875	1604.84	418.846	10	10.03	50	50.01
62.2494	1604.74	418.75	10	10.03	50	50.01
62.4144	1604.78	418.774	10	10.03	50	50
62.5886	1604.75	418.743	10	10.03	50	50.02
62.755	1604.75	418.744	10	9.99	50	50.09
62.9114	1604.81	418.817	10	10.03	50	49.96
63.0808	1604.74	418.739	10	10.03	50	50.03
63.2483	1604.74	418.761	10	9.99	50	50
63.4097	1604.84	418.816	10	10.01	50	50
63.5944	1604.77	418.762	10	9.99	50	50.06
63.7447	1604.73	418.715	10	9.99	50	50.03
63.9275	1604.77	418.755	10	10.01	50	50.09
64.0881	1604.8	418.813	10	9.99	50	50.07
64.2586	1604.85	418.852	10	9.99	50	50.07
64.4167	1604.74	418.76	10	9.99	50	50.06
64.5986	1604.73	418.71	10	10.03	50	50.06
64.7508	1604.75	418.737	10	9.99	50	50.05
64.9203	1604.76	418.74	10	9.99	50	50.04
65.0861	1604.76	418.737	10	10.03	50	50.07
65.2575	1604.81	418.809	10	10.03	50	50.03
65.4172	1604.75	418.771	10	9.99	50	50.03
65.5864	1604.76	418.733	10	9.99	50	50.08
65.7522	1604.83	418.83	10	10.03	50	50
65.9119	1604.76	418.734	10	9.99	50	50.05
66.0931	1604.76	418.793	10	9.99	50	50.07
66.2558	1604.73	418.738	10	9.99	50	50.05
66.42	1604.77	418.779	10	9.99	50	50.05
66.5814	1604.77	418.78	10	9.99	50	50.01
66.7519	1604.73	418.738	10	10.01	50	50.06
66.9183	1604.72	418.716	10	10.03	50	50.01
67.0853	1604.85	418.707	10	10.01	50	50.04
67.2483	1604.73	418.674	10	10.01	50	50.03
67.4169	1604.79	418.773	10	10.03	50	50.03
67.5825	1604.77	418.763	10	9.99	50	50.06
67.7497	1604.81	418.768	10	10.03	50	50.01
67.9217	1604.8	418.795	10	10.03	50	50.04
68.0967	1604.75	418.735	10	9.99	50	50.06
68.2419	1604.84	418.832	10	10.03	50	49.99
68.4269	1604.76	418.758	10	10.03	50	50.05
68.5867	1604.76	418.755	10	10.03	50	50.01
68.7456	1604.79	418.795	10	10.03	50	49.99
68.92	1604.76	418.762	10	10.03	50	50.05
69.0781	1604.79	418.791	10	10.03	50	49.97
69.2547	1604.8	418.816	10	10.03	50	50.04
69.4175	1604.76	418.769	10	10.01	50	50.03
69.5822	1604.76	418.776	10	9.99	50	50.03
69.7503	1604.77	418.772	10	9.99	50	50.08
69.915	1604.78	418.757	10	10.03	50	49.99
70.0822	1604.78	418.751	10	10.03	50	50.03
70.2567	1604.78	418.754	10	9.99	50	50.05
70.4306	1604.75	418.742	10	9.99	50	50.06
70.5867	1604.85	418.838	10	10.03	50	50.01
70.7464	1604.84	418.853	10	10.03	50	49.96
70.9167	1604.77	418.756	10	10.01	50	50.05
71.0764	1604.75	418.717	10	10.03	50	50
71.245	1604.79	418.769	10	9.99	50	50.03
71.4147	1604.8	418.77	10	10.03	50	50.01
71.5931	1604.77	418.778	10	10.03	50	50.04
71.7444	1604.76	418.726	10	10.03	50	50.03
71.9167	1604.79	418.768	10	9.99	50	50.07
72.0869	1604.78	418.769	10	9.99	50	50.07
72.2456	1604.8	418.773	10	10.01	50	50.04
72.4175	1604.77	418.767	10	9.99	50	50.03
72.5894	1604.75	418.738	10	10.03	50	50.03
72.7478	1604.78	418.752	10	10.01	50	50.03
72.9139	1604.81	418.776	10	10.03	50	49.99
73.0872	1604.77	418.782	10	9.99	50	50.05
73.2506	1604.75	418.753	10	10.03	50	50.03
73.4325	1604.81	418.802	10	10.03	50	50.08
73.5842	1604.77	418.782	10	10.03	50	49.98
73.7483	1604.77	418.777	10	10.03	50	50
73.9264	1604.77	418.756	10	9.99	50	50.07
74.0811	1604.77	418.771	10	10.03	50	50
74.2514	1604.79	418.746	10	9.99	50	50.09
74.4239	1604.8	418.801	10	10.03	50	50.04
74.5794	1604.77	418.739	10	10.03	50	49.99
74.7542	1604.81	418.78	10	10.03	50	50.02
74.9164	1604.81	418.798	10	10.03	50	50.06
75.0822	1604.82	418.803	10	10.03	50	50.01
75.2464	1604.78	418.761	10	10.03	50	50.01
75.4169	1604.85	418.821	10	9.99	50	50.03
75.5861	1604.79	418.741	10	9.99	50	50.1
75.75	1604.83	418.79	10	10.03	50	50.03
75.9125	1604.79	418.78	10	10.01	50	50.01
76.0922	1604.79	418.795	10	9.99	50	50.11
76.2561	1604.77	418.78	10	10.01	50	50.04
76.41	1604.83	418.817	10	10.03	50	49.96
76.5847	1604.79	418.776	10	9.99	50	50.08
76.7497	1604.84	418.812	10	9.99	50	50.04
76.9258	1604.8	418.796	10	9.99	50	50.05
77.0797	1604.8	418.807	10	10.03	50	50
77.2431	1604.8	418.793	10	9.99	50	50.06
77.4158	1604.8	418.793	10	10.03	50	50.03
77.5858	1604.78	418.774	10	10.03	50	50.03
77.745	1604.83	418.768	10	10.01	50	49.99
77.9147	1604.79	418.779	10	10.03	50	49.99
78.0917	1604.78	418.752	10	10.03	50	50.01
78.2583	1604.79	418.763	10	10.03	50	50.05
78.4194	1604.79	418.756	10	10.03	50	50.03
78.5822	1604.79	418.742	10	9.99	50	50.07
78.7511	1604.83	418.83	10	10.03	50	49.99
78.9192	1604.78	418.807	10	10.01	50	50.02
79.085	1604.78	418.774	10	9.99	50	50.03
79.2467	1604.82	418.81	10	10.03	50	50.01
79.4203	1604.82	418.792	10	9.99	50	50.04
79.5814	1604.79	418.773	10	10.03	50	50.03
79.7561	1604.83	418.77	10	10.01	50	50.06
79.9208	1604.79	418.774	10	9.99	50	50.1
80.0889	1604.85	418.817	10	10.01	50	50.05
80.2117	1604.78	418.792	10	10.03	50	50.01
80.3861	1604.92	418.934	15	14.86	50	50.12
80.5467	1604.99	418.984	15	15	50	50.06
80.7217	1605.08	419.02	15	14.98	50	50.04
80.8769	1605.11	419.105	15	15	50	50.04
81.0536	1605.13	419.12	15	14.98	50	50.06
81.2003	1605.17	419.122	15	14.96	50	50.05
81.3681	1605.18	419.143	15	15.03	50	50.01
81.5442	1605.23	419.204	15	15	50	49.98
81.7144	1605.24	419.232	15	14.96	50	50.04
81.8817	1605.29	419.283	15	14.96	50	50.04
82.0444	1605.28	419.279	15	14.96	50	49.99
82.2147	1605.32	419.266	15	15.05	50	50.01
82.3761	1605.28	419.245	15	15	50	50
82.5475	1605.31	419.291	15	15.05	50	50.02
82.7133	1605.37	419.301	15	14.96	50	50.05
82.8808	1605.31	419.297	15	14.98	50	50.04
83.0417	1605.31	419.271	15	15	50	50.02
83.2236	1605.3	419.248	15	14.96	50	50.15
83.3747	1605.41	419.371	15	15.03	50	49.99
83.5389	1605.36	419.315	15	15.03	50	50.05
83.7286	1605.38	419.358	15	15.05	50	50.04
83.8825	1605.37	419.386	15	15	50	49.99
84.0431	1605.4	419.405	15	14.96	50	50.02
84.2153	1605.41	419.39	15	14.98	50	50.04
84.3794	1605.4	419.396	15	15	50	50.06
84.545	1605.36	419.345	15	15	50	50.03
84.7083	1605.38	419.371	15	15	50	50.04
84.8769	1605.4	419.37	15	15	50	49.99
85.0389	1605.42	419.413	15	15	50	50.01
85.2097	1605.41	419.373	15	15.09	50	50.02
85.3708	1605.39	419.359	15	15.05	50	49.98
85.5467	1605.42	419.396	15	15	50	49.99
85.7156	1605.4	419.378	15	14.98	50	50.04
85.8786	1605.41	419.366	15	14.96	50	50.04
86.0456	1605.39	419.408	15	15	50	50
86.2103	1605.45	419.406	15	15	50	49.97
86.3733	1605.42	419.408	15	15.05	50	50.01
86.5428	1605.4	419.363	15	15.06	50	50.01
86.7036	1605.58	419.436	15	15.05	50	50
86.8897	1605.41	419.396	15	15	50	50.08
87.0453	1605.43	419.432	15	15	50	50
87.2131	1605.41	419.361	15	15	50	50.04
87.3744	1605.41	419.374	15	15	50	50
87.55	1605.49	419.472	15	14.96	50	50.05
87.7067	1605.42	419.388	15	14.96	50	49.99
87.8803	1605.42	419.416	15	15	50	50.02
88.0494	1605.42	419.422	15	15.05	50	50.04
88.2067	1605.41	419.405	15	15.05	50	50.03
88.3917	1605.47	419.458	15	15.05	50	50.02
88.5531	1605.42	419.43	15	15	50	50.08
88.7097	1605.41	419.409	15	15	50	50.03
88.8786	1605.58	419.405	15	15	50	50.04
89.0392	1605.47	419.423	15	15	50	50.04
89.2097	1605.46	419.44	15	15	50	50.02
89.3814	1605.47	419.449	15	15	50	50.01
89.5544	1605.47	419.428	15	14.96	50	50.04
89.7083	1605.55	419.542	15	15.03	50	49.95
89.8731	1605.48	419.418	15	15	50	50.04
90.0442	1605.43	419.41	15	15	50	50.01
90.2094	1605.43	419.401	15	15	50	50
90.3792	1605.48	419.461	15	15	50	50
90.5472	1605.44	419.433	15	15	50	50.04
90.7075	1605.46	419.446	15	14.98	50	50.04
90.8814	1605.43	419.424	15	15	50	50.05
91.0322	1605.47	419.437	15	15	50	49.98
91.2064	1605.45	419.439	15	15	50	50
91.3703	1605.43	419.376	15	15	50	50
91.5489	1605.44	419.416	15	14.96	50	50.06
91.71	1605.45	419.407	15	15	50	50.03
91.8792	1605.47	419.459	15	15	50	50.03
92.0386	1605.43	419.427	15	15	50	50
92.2125	1605.44	419.404	15	15	50	50.03
92.3836	1605.43	419.407	15	14.96	50	50.06
92.5442	1605.46	419.431	15	15	50	50.02
92.7058	1605.48	419.45	15	15	50	50
92.8858	1605.51	419.484	15	15	50	50.1
93.0403	1605.46	419.452	15	15.05	50	49.99
93.2131	1605.46	419.425	15	15	50	50.06
93.3889	1605.45	419.389	15	15	50	50.08
93.5489	1605.44	419.397	15	15	50	50.02
93.7092	1605.48	419.449	15	15.05	50	50.02
93.8867	1605.51	419.494	15	15	50	50.07
94.0392	1605.52	419.486	15	15.03	50	50.04
94.2083	1605.46	419.416	15	15.05	50	50.04
94.3781	1605.46	419.406	15	15.03	50	50.05
94.54	1605.48	419.466	15	15.05	50	49.98
94.7097	1605.5	419.484	15	15	50	50
94.8794	1605.51	419.482	15	15	50	50
95.0392	1605.46	419.458	15	15.05	50	50.02
95.2122	1605.47	419.438	15	15	50	50.05
95.3694	1605.6	419.464	15	15.05	50	49.98
95.5686	1605.46	419.432	15	15	50	50.08
95.7097	1605.54	419.54	15	15	50	49.95
95.8814	1605.47	419.42	15	14.96	50	50.11
96.0456	1605.49	419.471	15	15	50	50.04
96.2136	1605.49	419.45	15	15	50	50.06
96.3878	1605.53	419.51	15	15	50	50.02
96.5475	1605.45	419.444	15	15	50	50.05
96.7275	1605.46	419.432	15	14.96	50	50.13
96.8736	1605.46	419.464	15	15	50	49.99
97.0439	1605.47	419.446	15	15	50	50.05
97.2081	1605.47	419.414	15	15	50	50
97.3775	1605.47	419.435	15	15	50	50.01
97.5369	1605.5	419.451	15	15.05	50	49.97
97.7031	1605.52	419.555	15	15.05	50	49.98
97.8744	1605.48	419.446	15	15.05	50	49.99
98.0017	1605.44	419.408	15	15.03	50	50.02
98.1708	1605.6	419.585	20	19.93	50	50.07
98.3411	1605.65	419.622	20	19.95	50	50.07
98.5036	1605.74	419.685	20	19.98	50	50.03
98.6594	1605.78	419.735	20	20.03	50	50.02
98.8303	1605.78	419.741	20	20.03	50	49.97
99.0006	1605.97	419.824	20	19.98	50	50
99.1742	1605.82	419.803	20	19.98	50	50.06
99.3383	1605.86	419.858	20	19.98	50	50.01
99.5053	1605.89	419.884	20	19.93	50	50.08
99.6786	1605.9	419.869	20	19.98	50	50.1
99.8408	1605.9	419.863	20	19.88	50	50.09
100.002	1605.93	419.896	20	19.88	50	50.09
100.175	1605.91	419.898	20	19.93	50	50.12
100.341	1605.94	419.94	20	20.03	50	50.03
100.487	1605.97	419.924	20	20.03	50	49.96
100.67	1605.96	419.94	20	19.98	50	50.04
100.829	1605.94	419.92	20	20.03	50	49.99
101.011	1606	419.957	20	19.98	50	50.06
101.169	1606.06	420.016	20	19.98	50	50.03
101.342	1606.01	419.999	20	20.03	50	50
101.511	1605.96	419.952	20	20.03	50	50.02
101.676	1605.98	419.974	20	19.93	50	50.1
101.832	1606	419.99	20	19.95	50	50.05
102.007	1606.01	420.018	20	19.98	50	49.99
102.171	1605.99	419.985	20	19.93	50	50.08
102.334	1606.05	420.042	20	19.98	50	50.01
102.498	1606.03	419.998	20	20.03	50	50.02
102.678	1606.02	419.994	20	19.98	50	50.08
102.833	1606.06	420.047	20	19.93	50	50.03
103.004	1606.03	420.015	20	19.98	50	50.02
103.173	1606.02	420.028	20	19.98	50	50.09
103.332	1606.06	420.05	20	20.03	50	49.98
103.503	1606.03	420.011	20	19.98	50	50.04
103.665	1606.04	420.049	20	20.03	50	50.01
103.831	1606.06	420.032	20	20.08	50	50
104.01	1606.07	420.047	20	20.03	50	50.01
104.172	1606.09	420.105	20	20.03	50	49.95
104.33	1606.07	420.019	20	19.98	50	50.04
104.496	1606.06	420.032	20	20.03	50	50
104.669	1606.05	420.041	20	20	50	50.04
104.836	1606.07	420.05	20	20	50	50.01
105.003	1606.03	419.99	20	19.98	50	50
105.171	1606.08	420.068	20	19.98	50	49.98
105.33	1606.1	420.092	20	20.03	50	50.02
105.501	1606.12	420.055	20	20.03	50	50.03
105.669	1606.1	420.069	20	20.03	50	50.03
105.837	1606.08	420.053	20	20.03	50	50.01
106.001	1606.08	420.042	20	19.98	50	50.02
106.173	1606.12	420.094	20	19.98	50	50.01
106.341	1606.05	420.02	20	19.98	50	50.1
106.511	1606.1	420.056	20	20.05	50	50.04
106.639	1606.05	420.04	20	20.03	50	50.03
106.795	1606.21	420.155	25	24.88	50	50.02
106.961	1606.31	420.243	25	24.99	50	50.02
107.14	1606.31	420.294	25	24.9	50	50.1
107.298	1606.35	420.313	25	24.96	50	49.99
107.467	1606.37	420.35	25	24.96	50	50.03
107.642	1606.43	420.396	25	24.91	50	50.06
107.807	1606.44	420.403	25	24.96	50	50.05
107.972	1606.46	420.441	25	24.96	50	50.07
108.139	1606.49	420.466	25	24.96	50	50.05
108.293	1606.49	420.474	25	24.99	50	50.01
108.463	1606.55	420.501	25	25.01	50	50
108.636	1606.54	420.498	25	25.01	50	50.04
108.802	1606.61	420.555	25	24.96	50	50.03
108.975	1606.58	420.563	25	25.07	50	50
109.135	1606.55	420.538	25	24.96	50	50.03
109.294	1606.6	420.586	25	25.01	50	50.02
109.462	1606.81	420.665	25	25.07	50	50
109.639	1606.61	420.579	25	24.96	50	50.03
109.797	1606.58	420.536	25	25.01	50	49.98
109.965	1606.59	420.556	25	24.96	50	50.05
110.133	1606.61	420.583	25	24.93	50	50.02
110.302	1606.65	420.607	25	24.96	50	50.02
110.478	1606.61	420.584	25	25.01	50	50.03
110.636	1606.6	420.589	25	24.96	50	50.03
110.808	1606.63	420.597	25	25.01	50	50.05
110.967	1606.64	420.623	25	25.04	50	50.01
111.129	1606.65	420.6	25	24.96	50	50
111.302	1606.6	420.575	25	24.96	50	50.06
111.463	1606.64	420.614	25	25.01	50	50.02
111.632	1606.62	420.588	25	24.96	50	50.02
111.802	1606.63	420.589	25	25.01	50	50.04
111.973	1606.66	420.642	25	25.01	50	50.01
112.133	1606.64	420.629	25	24.96	50	50.06
112.295	1606.66	420.641	25	25.01	50	50
112.469	1606.65	420.629	25	25.07	50	50.01
112.642	1606.68	420.642	25	25.01	50	50.06
112.794	1606.66	420.62	25	24.96	50	50.01
112.957	1606.68	420.629	25	25.09	50	50.02
113.134	1606.67	420.637	25	25.01	50	50.04
113.303	1606.64	420.589	25	24.96	50	50.01
113.466	1606.71	420.707	25	24.96	50	50.04
113.631	1606.66	420.628	25	25.01	50	50
113.808	1606.66	420.648	25	25.04	50	50.01
113.969	1606.65	420.624	25	25.01	50	50.01
114.138	1606.68	420.655	25	24.99	50	50.02
114.302	1606.71	420.7	25	25.01	50	50.01
114.468	1606.7	420.677	25	24.91	50	50.05
114.636	1606.72	420.699	25	24.96	50	50.03
114.81	1606.67	420.628	25	25.01	50	50.03
114.968	1606.68	420.664	25	24.96	50	50
115.127	1606.69	420.673	25	25.04	50	49.97
115.304	1606.69	420.661	25	25.01	50	50.05
115.464	1606.68	420.61	25	24.96	50	50.01
115.639	1606.7	420.677	25	25.01	50	50.06
115.798	1606.73	420.732	25	25.01	50	50.01
115.97	1606.68	420.665	25	25.01	50	49.99
116.138	1606.72	420.699	25	25.07	50	50.02
116.296	1606.71	420.671	25	25.01	50	50
116.47	1606.83	420.797	25	25.01	50	50.02
116.635	1606.68	420.678	25	25.01	50	50.03
116.804	1606.7	420.648	25	24.96	50	50.07
116.971	1606.72	420.69	25	25.01	50	50.03
117.13	1606.74	420.689	25	25.07	50	50.01
117.309	1606.71	420.704	25	25.07	50	50
117.464	1606.72	420.691	25	25.01	50	50.01
117.634	1606.73	420.686	25	25.07	50	50.01
117.795	1606.72	420.671	25	25.07	50	49.99
117.972	1606.68	420.67	25	24.96	50	50.01
118.131	1606.76	420.738	25	24.96	50	50.01
118.304	1606.76	420.743	25	25.04	50	50
118.471	1606.72	420.694	25	25.01	50	50.04
118.637	1606.71	420.696	25	24.96	50	50.09
118.808	1606.72	420.696	25	25.01	50	50.05
118.968	1606.75	420.737	25	24.96	50	50.02
119.142	1606.68	420.654	25	24.96	50	50.06
119.306	1606.72	420.703	25	24.96	50	50.09
119.474	1606.7	420.665	25	24.91	50	50.09
119.632	1606.74	420.703	25	25.04	50	50.03
119.804	1606.72	420.702	25	24.96	50	50.06
119.974	1606.72	420.698	25	25.01	50	50.03
120.141	1606.73	420.727	25	25.01	50	50.01
120.28	1606.68	420.703	25	25.07	50	49.98
120.438	1606.74	420.795	30	29.88	50	50.07
120.603	1606.84	420.924	30	30.02	50	50.06
120.765	1606.86	420.938	30	29.94	50	50.01
120.935	1606.89	420.938	30	30	50	50.04
121.094	1606.9	420.956	30	30	50	49.99
121.269	1606.98	421.049	30	30	50	50.03
121.421	1606.93	420.96	30	30.05	50	49.99
121.607	1607.03	421.112	30	30	50	50.03
121.774	1607.02	421.078	30	30	50	49.99
121.927	1607.03	421.073	30	29.91	50	50.03
122.104	1607.02	421.086	30	30	50	50.04
122.268	1606.97	421.044	30	29.94	50	50.06
122.427	1607.04	421.154	30	30.05	50	50
122.603	1607.05	421.113	30	30.05	50	49.99
122.759	1607.12	421.23	30	30.05	50	49.97
122.935	1607.13	421.208	30	30	50	50
123.098	1607.1	421.165	30	30.05	50	49.99
123.265	1607.13	421.185	30	30.02	50	49.99
123.436	1607.07	421.16	30	30	50	50
123.598	1607.14	421.243	30	29.94	50	50
123.761	1607.14	421.199	30	30.02	50	50.02
123.936	1607.14	421.209	30	30.05	50	50
124.097	1607.14	421.231	30	30.05	50	49.97
124.275	1607.08	421.147	30	29.99	50	50.05
124.426	1607.1	421.143	30	30.02	50	50
124.601	1607.08	421.201	30	30.05	50	50.04
124.771	1607.17	421.234	30	30	50	49.99
124.945	1607.11	421.217	30	29.94	50	50.04
125.112	1607.1	421.174	30	29.99	50	50.05
125.269	1607.07	421.164	30	29.89	50	50.03
125.432	1607.17	421.24	30	30	50	49.98
125.608	1607.08	421.137	30	29.88	50	50.09
125.763	1607.14	421.206	30	30	50	50.01
125.938	1607.21	421.282	30	30.05	50	50.01
126.097	1607.23	421.306	30	29.94	50	50.01
126.264	1607.21	421.233	30	30.05	50	49.99
126.442	1607.14	421.244	30	29.99	50	50.09
126.617	1607.16	421.277	30	29.97	50	50
126.764	1607.17	421.244	30	30	50	50.03
126.924	1607.17	421.241	30	30.05	50	50.01
127.096	1607.22	421.281	30	30.05	50	50.01
127.262	1607.16	421.229	30	30.05	50	50.01
127.433	1607.2	421.233	30	30.05	50	50
127.606	1607.15	421.247	30	30.05	50	50.02
127.764	1607.11	421.181	30	30	50	50.02
127.927	1607.21	421.269	30	30.05	50	50
128.1	1607.2	421.27	30	30.05	50	50
128.26	1607.18	421.229	30	30	50	50.01
128.447	1607.11	421.247	30	30	50	50.05
128.597	1607.22	421.294	30	29.94	50	49.98
128.77	1607.17	421.22	30	29.97	50	50.06
128.927	1607.21	421.264	30	30.05	50	49.99
129.09	1607.35	421.289	30	30.11	50	50.01
129.271	1607.13	421.196	30	30	50	50.04
129.439	1607.2	421.288	30	30.05	50	49.98
129.601	1607.17	421.246	30	29.94	50	50.04
129.761	1607.14	421.223	30	30.05	50	50.06
129.945	1607.18	421.304	30	30.05	50	50
130.104	1607.17	421.244	30	29.94	50	50.04
130.263	1607.16	421.249	30	30	50	50.04
130.438	1607.27	421.345	30	30	50	50.02
130.593	1607.28	421.337	30	30	50	50
130.766	1607.29	421.35	30	30.11	50	50.02
130.929	1607.21	421.31	30	30.05	50	49.96
131.095	1607.25	421.277	30	30	50	49.98
131.264	1607.19	421.231	30	30.05	50	50.03
131.434	1607.23	421.262	30	30.05	50	50
131.592	1607.23	421.273	30	30.11	50	49.97
131.767	1607.22	421.291	30	30.05	50	50.04
131.939	1607.3	421.378	30	30	50	50.05
132.1	1607.3	421.379	30	30.02	50	50
132.269	1607.24	421.362	30	30.05	50	49.98
132.428	1607.28	421.344	30	30	50	50
132.598	1607.26	421.343	30	30.08	50	49.99
132.761	1607.23	421.3	30	30.05	50	50
132.939	1607.25	421.337	30	30	50	50.01
133.103	1607.26	421.34	30	30	50	49.99
133.271	1607.23	421.262	30	30	50	50.03
133.434	1607.23	421.299	30	30	50	50
133.595	1607.25	421.319	30	30.05	50	49.97
133.776	1607.21	421.3	30	30	50	50.03
133.933	1607.21	421.267	30	29.94	50	50.04
134.104	1607.29	421.382	30	30	50	50.03
134.269	1607.17	421.27	30	29.97	50	50.05
134.435	1607.34	421.284	30	30	50	50.04
134.602	1607.21	421.282	30	30	50	50.04
134.77	1607.22	421.303	30	30	50	50.02
134.941	1607.23	421.29	30	30	50	50.03
135.099	1607.25	421.29	30	30	50	50
135.265	1607.29	421.346	30	30	50	50.02
135.426	1607.27	421.338	30	30.05	50	50.01
135.606	1607.22	421.26	30	30.05	50	50.02
135.772	1607.17	421.265	30	30	50	50.04
135.94	1607.3	421.361	30	29.94	50	50.04
136.099	1607.23	421.317	30	29.89	50	50.04
136.269	1607.22	421.273	30	29.99	50	50.05
136.433	1607.24	421.277	30	30	50	49.99
136.609	1607.2	421.302	30	29.94	50	50.08
136.762	1607.28	421.335	30	30.05	50	49.95
136.942	1607.21	421.261	30	29.99	50	50.07
137.105	1607.29	421.342	30	30.05	50	50.02
137.264	1607.27	421.346	30	30	50	50.01
137.428	1607.27	421.336	30	30	50	50.02
137.601	1607.22	421.268	30	30.05	50	50.05
137.77	1607.27	421.359	30	30	50	50.03
137.935	1607.31	421.368	30	30.05	50	50.01
138.102	1607.27	421.302	30	30.05	50	49.99
138.262	1607.29	421.373	30	30.05	50	50
138.433	1607.21	421.262	30	30	50	50.01
138.595	1607.19	421.256	30	30.05	50	50.02
138.763	1607.2	421.237	30	30.02	50	50.03
138.937	1607.24	421.312	30	30.05	50	50.01
139.096	1607.32	421.376	30	30	50	49.99
139.266	1607.3	421.35	30	30.11	50	50
139.443	1607.29	421.364	30	30.05	50	49.99
139.603	1607.28	421.378	30	30	50	49.97
139.767	1607.24	421.348	30	30.05	50	49.99
139.93	1607.32	421.365	30	30.08	50	50.01
140.106	1607.2	421.285	30	30.11	50	50.02
140.272	1607.22	421.351	30	29.94	50	50.03
140.428	1607.27	421.338	30	30	50	50.04
140.685	1607.19	421.246	30	27.2	50	49.89
140.858	1607.33	421.317	30	29.99	50	50.08
141.02	1607.35	421.356	30	30.05	50	50.01
141.189	1607.36	421.354	30	30.05	50	50.01
141.358	1607.34	421.334	30	30	50	50.01
141.524	1607.34	421.294	30	29.94	50	50.04
141.691	1607.34	421.315	30	30.02	50	50.04
141.805	1607.37	421.363	30	29.94	50	50.05
141.967	1607.36	421.304	30	30	50	50.05
142.127	1607.36	421.289	30	30.15	50	49.98
142.293	1607.41	421.344	30	30	50	49.96
142.467	1607.37	421.32	30	30.11	50	49.99
142.636	1607.41	421.388	30	30.05	50	50.01
142.808	1607.37	421.351	30	29.94	50	50.08
142.923	1607.38	421.338	30	30	50	50.03
143.087	1607.48	421.521	35	34.87	50	50.04
143.251	1607.53	421.566	35	34.92	50	50.04
143.425	1607.48	421.481	35	34.92	50	50.06
143.583	1607.59	421.625	35	35.03	50	49.96
143.762	1607.58	421.638	35	35.03	50	49.99
143.917	1607.62	421.676	35	35.03	50	49.98
144.081	1607.61	421.674	35	35.03	50	49.98
144.256	1607.65	421.721	35	35.09	50	50.02
144.42	1607.74	421.787	35	35.06	50	49.99
144.587	1607.76	421.836	35	35.03	50	50
144.766	1607.7	421.76	35	35	50	50.01
144.923	1607.71	421.774	35	35.03	50	49.95
145.089	1607.72	421.792	35	35.03	50	50.01
145.255	1607.7	421.775	35	34.98	50	50.01
145.419	1607.68	421.728	35	34.98	50	50.03
145.591	1607.76	421.823	35	34.98	50	50
145.751	1607.75	421.799	35	35.01	50	50
145.917	1607.79	421.845	35	35.03	50	50
146.094	1607.71	421.781	35	35.03	50	50.04
146.263	1607.71	421.786	35	34.98	50	50.03
146.418	1607.8	421.907	35	34.98	50	50.01
146.584	1607.77	421.833	35	35.03	50	50.02
146.755	1607.76	421.835	35	35.03	50	50.01
146.917	1607.77	421.832	35	35.03	50	49.99
147.095	1607.82	421.902	35	35.01	50	50
147.255	1607.79	421.861	35	34.92	50	50.03
147.418	1607.85	421.908	35	34.98	50	50.01
147.59	1607.83	421.913	35	35.03	50	50.02
147.756	1607.8	421.844	35	35.03	50	50
147.923	1607.78	421.837	35	34.98	50	49.99
148.09	1607.83	421.906	35	34.98	50	50.02
148.268	1607.82	421.959	35	34.92	50	50.07
148.426	1607.79	421.834	35	34.98	50	50.01
148.584	1607.83	421.893	35	34.98	50	49.99
148.764	1607.8	421.836	35	35.03	50	50.01
148.926	1607.84	421.911	35	34.98	50	50
149.104	1607.77	421.827	35	34.98	50	50.06
149.261	1607.86	421.908	35	35.03	50	50
149.431	1607.78	421.836	35	34.95	50	50.06
149.59	1607.77	421.846	35	34.92	50	50.04
149.761	1607.8	421.877	35	34.98	50	50.04
149.921	1607.85	421.904	35	35.03	50	49.98
150.085	1607.76	421.858	35	35.03	50	50.02
150.259	1607.79	421.842	35	35.03	50	50.02
150.424	1607.89	421.965	35	34.98	50	49.99
150.582	1607.8	421.868	35	34.98	50	49.98
150.755	1607.88	421.958	35	35.03	50	50.01
150.919	1607.86	421.907	35	35.01	50	49.99
151.089	1607.85	421.914	35	35.03	50	49.98
151.251	1607.78	421.825	35	35.08	50	49.93
151.427	1607.77	421.831	35	34.98	50	50.04
151.595	1607.81	421.869	35	35.03	50	50.02
151.757	1607.84	421.943	35	34.98	50	50
151.92	1607.86	421.914	35	35.03	50	49.98
152.085	1607.88	421.938	35	34.98	50	50.01
152.256	1607.8	421.874	35	35.03	50	50.04
152.426	1607.83	421.921	35	34.92	50	50.06
152.594	1607.9	421.972	35	34.98	50	50.03
152.748	1607.85	421.889	35	35.09	50	49.99
152.917	1607.86	421.928	35	35.09	50	50.02
153.087	1607.8	421.846	35	35.03	50	49.99
153.259	1607.88	421.95	35	35.03	50	50
153.424	1607.82	421.885	35	35.03	50	50.02
153.591	1607.9	421.961	35	34.98	50	50
153.763	1607.82	421.869	35	35.03	50	50.04
153.918	1607.89	421.976	35	34.98	50	49.99
154.097	1607.82	421.903	35	35	50	50.05
154.261	1607.87	421.938	35	34.98	50	50.03
154.421	1607.91	421.976	35	34.98	50	50
154.594	1607.91	421.999	35	35.03	50	50.03
154.752	1607.83	421.918	35	34.98	50	50
154.923	1607.92	422.034	35	34.98	50	49.99
155.086	1607.84	421.916	35	34.92	50	50.02
155.253	1607.93	421.981	35	35.03	50	50.01
155.424	1607.89	421.936	35	35.03	50	50
155.591	1607.87	421.934	35	35	50	49.99
155.754	1607.84	421.882	35	34.98	50	49.99
155.926	1607.78	421.85	35	34.95	50	50.04
156.092	1607.84	421.877	35	34.98	50	50.02
156.263	1607.89	421.959	35	34.98	50	50.04
156.427	1607.88	421.962	35	35.03	50	50.01
156.587	1607.82	421.867	35	34.98	50	50.05
156.756	1607.85	421.908	35	35.03	50	50
156.922	1607.95	422.009	35	35.03	50	50
157.087	1607.92	421.994	35	35.03	50	49.99
157.255	1607.92	421.977	35	35	50	49.98
157.426	1607.82	421.885	35	34.92	50	50.08
157.586	1607.87	421.924	35	34.98	50	50
157.754	1608.05	421.956	35	35.03	50	50.03
157.932	1607.87	421.952	35	35.09	50	50
158.087	1607.89	421.954	35	35.03	50	49.96
158.259	1607.92	421.962	35	34.98	50	50.04
158.424	1607.88	421.935	35	34.98	50	50
158.59	1607.9	421.94	35	35.03	50	50.01
158.758	1607.86	421.966	35	34.98	50	50.04
158.934	1607.86	421.944	35	35.03	50	50.04
159.081	1607.93	421.957	35	35.03	50	50
159.255	1607.92	421.983	35	35.09	50	50.02
159.437	1607.9	421.98	35	35.09	50	50
159.607	1607.8	421.866	35	34.98	50	50.07
159.767	1607.84	421.942	35	34.92	50	50.04
159.94	1607.86	421.947	35	34.98	50	50.08
160.085	1607.9	421.978	35	34.98	50	50.01
160.251	1607.87	421.926	35	35.08	50	49.97
160.433	1607.92	421.997	35	35.09	50	50.01
160.588	1607.92	421.96	35	34.95	50	49.97
160.762	1607.9	421.961	35	35.03	50	50
160.923	1608.02	421.966	35	34.98	50	50.03
161.099	1607.9	421.972	35	35.03	50	50.01
161.258	1607.93	422.02	35	34.98	50	50.03
161.422	1607.86	421.937	35	34.98	50	50.01
161.586	1607.95	422.029	35	35	50	50.01
161.756	1607.93	421.993	35	35.03	50	49.98
161.927	1607.88	421.957	35	34.98	50	50.05
162.097	1607.94	422.042	35	34.98	50	50.03
162.266	1607.86	421.979	35	34.92	50	50.04
162.414	1607.98	422.008	35	35.06	50	49.99
162.596	1607.87	421.922	35	35.03	50	50.02
162.753	1607.87	421.943	35	35.03	50	49.97
162.926	1607.9	421.938	35	35.03	50	50.01
163.09	1607.94	421.986	35	34.98	50	50.02
163.256	1607.88	421.962	35	34.98	50	50
163.421	1607.86	421.929	35	35.03	50	50.02
163.593	1607.87	421.958	35	35.03	50	50.02
163.753	1607.9	421.956	35	35.03	50	49.98
163.916	1607.89	421.967	35	35.06	50	49.99
164.087	1607.89	421.958	35	35.06	50	49.99
164.252	1607.92	421.974	35	35.09	50	49.99
164.431	1607.82	421.905	35	34.98	50	50.05
164.589	1607.92	421.986	35	34.98	50	50.01
164.756	1607.82	421.908	35	35	50	50.02
164.917	1607.94	421.978	35	34.98	50	50
165.089	1607.95	421.996	35	35.09	50	50.01
165.254	1607.93	421.97	35	35	50	50.01
165.429	1607.94	422.099	35	34.98	50	50
165.596	1607.96	422.013	35	35.03	50	49.99
165.756	1607.9	421.941	35	34.98	50	50.02
165.927	1607.86	421.946	35	35.09	50	50.02
166.092	1607.94	422.02	35	35	50	50.01
166.263	1607.93	422	35	35.03	50	50
166.42	1607.91	421.991	35	35.03	50	50
166.588	1607.95	422.054	35	35.03	50	50
166.755	1607.93	422.016	35	35.03	50	49.98
166.927	1607.89	421.982	35	34.98	50	50.03
167.096	1607.95	422.004	35	35.03	50	50.03
167.261	1607.9	421.96	35	34.98	50	50.02
167.425	1607.9	421.994	35	34.98	50	50.04
167.585	1607.87	421.944	35	34.98	50	50.03
167.763	1607.91	421.984	35	35.03	50	50.01
167.918	1607.93	421.987	35	35.03	50	50.01
168.09	1607.94	422.008	35	35.14	50	49.97
168.257	1607.94	421.977	35	35.09	50	49.99
168.429	1607.96	422.051	35	35.01	50	50
168.591	1607.9	421.972	35	34.98	50	50
168.759	1607.96	422.018	35	34.98	50	50.03
168.917	1607.96	422.042	35	35.08	50	49.97
169.089	1607.93	422.055	35	35.14	50	50.01
169.249	1607.98	422.036	35	35.03	50	49.99
169.422	1607.89	421.951	35	35.03	50	50.01
169.593	1607.93	422.018	35	35.06	50	50.01
169.751	1607.96	422.01	35	35.09	50	50
169.932	1607.89	421.956	35	35	50	50.06
170.084	1607.95	422.017	35	35.03	50	49.99
170.26	1607.92	421.984	35	35.03	50	50.02
170.436	1608	422.091	35	35.03	50	50.03
170.595	1607.93	422.019	35	34.98	50	49.99
170.755	1607.95	422.019	35	34.98	50	50.06
170.924	1607.96	422.038	35	34.98	50	50.03
171.086	1607.96	422.015	35	35.09	50	50.01
171.261	1607.91	422.029	35	35.03	50	50.01
171.422	1607.94	422.023	35	35.03	50	49.97
171.586	1607.99	422.172	35	35.06	50	49.98
171.761	1607.98	422.03	35	35.09	50	49.99
171.916	1607.95	422.01	35	35.03	50	49.97
172.088	1607.93	422.002	35	35.09	50	50
172.266	1607.94	422.007	35	35.06	50	49.98
172.424	1607.92	421.959	35	35.03	50	50
172.594	1607.95	422.022	35	35.09	50	50
172.761	1607.97	422.044	35	34.98	50	49.97
172.921	1607.94	422.008	35	35.09	50	49.99
173.096	1607.95	422.013	35	35.03	50	50
173.265	1607.93	422.02	35	35.03	50	50.04
173.442	1607.96	422.087	35	35.03	50	50.03
173.593	1607.93	422.014	35	34.92	50	50.04
173.751	1608	422.076	35	35.03	50	50.01
173.936	1607.92	422.014	35	34.98	50	50.05
174.084	1608	422.084	35	34.95	50	49.97
174.249	1607.93	421.991	35	35.09	50	50.01
174.423	1607.98	422.053	35	35.14	50	50
174.583	1607.93	421.991	35	35.09	50	49.98
174.762	1607.98	422.038	35	35.03	50	50
174.924	1607.99	422.07	35	35.03	50	50
175.088	1607.99	422.048	35	35.09	50	49.99
175.262	1608.03	421.984	35	35.03	50	50.04
175.416	1608	422.075	35	35.03	50	50
175.601	1607.97	422.03	35	35.09	50	50
175.753	1607.96	422.053	35	35.06	50	49.97
175.916	1607.96	422.044	35	34.98	50	50.01
176.091	1607.94	422.015	35	35.11	50	49.99
176.251	1607.94	422.003	35	35.03	50	50
176.423	1607.98	422.056	35	35.09	50	50
176.596	1607.95	422.023	35	34.98	50	50.04
176.756	1607.98	422.035	35	34.98	50	49.96
176.918	1607.92	421.973	35	35.06	50	50.01
177.092	1608.01	422.102	35	35.03	50	50.01
177.262	1607.91	422.01	35	34.98	50	50
177.419	1607.98	422.036	35	35.03	50	49.98
177.584	1607.99	422.061	35	35.14	50	49.99
177.75	1607.98	422.11	35	35.14	50	49.99
177.931	1607.97	422.042	35	35.09	50	49.97
178.09	1607.91	421.967	35	35	50	50.02
178.255	1607.93	422.016	35	35.03	50	49.98
178.424	1607.95	422.026	35	35.09	50	50
178.589	1607.99	422.064	35	35.06	50	50
178.757	1608	422.03	35	35.03	50	50.03
178.923	1607.95	422.022	35	35.06	50	50
179.085	1607.99	422.06	35	35.03	50	49.97
179.263	1608	422.065	35	35.03	50	50.02
179.425	1608	422.071	35	35.01	50	50
179.588	1608	422.089	35	35.09	50	49.98
179.758	1607.95	422.028	35	35.03	50	49.99
179.927	1607.94	422.022	35	35.03	50	49.98
180.089	1607.98	422.06	35	34.98	50	50
180.258	1607.92	422	35	35.03	50	50.03
180.422	1607.96	422.049	35	35.09	50	49.99
180.591	1607.92	421.967	35	35.03	50	50.01
180.757	1607.95	422.027	35	35.08	50	49.96
180.923	1608	422.076	35	35.03	50	50.01
181.093	1607.98	422.06	35	35.03	50	50.01
181.25	1607.96	422.004	35	35.09	50	49.97
181.423	1607.97	422.043	35	35.03	50	50.02
181.592	1608	422.06	35	35.01	50	49.99
181.754	1607.73	421.808	35	35.06	50	49.99
181.918	1607.99	422.061	35	35.09	50	49.99
182.085	1607.97	422.037	35	35.03	50	50.01
182.257	1607.99	422.036	35	35.03	50	50.01
182.423	1607.98	422.064	35	35.09	50	49.98
182.593	1607.98	422.05	35	35.03	50	49.99
182.752	1607.99	422.059	35	35.09	50	49.99
182.92	1607.94	422.013	35	35.03	50	49.98
183.089	1607.97	422.033	35	35.03	50	50
183.257	1608.01	422.071	35	35.03	50	49.99
183.425	1607.93	422.007	35	35	50	50.06
183.586	1607.95	422.041	35	35.09	50	50
183.759	1607.97	422.035	35	35.14	50	49.99
183.928	1607.96	422.046	35	34.98	50	50
184.097	1607.94	422.028	35	35.03	50	50.02
184.257	1608	422.072	35	35.03	50	50.02
184.426	1607.97	422.044	35	35.03	50	50
184.599	1607.95	422.012	35	34.95	50	50.02
184.767	1608	422.066	35	35.03	50	50.02
184.915	1608.04	422.112	35	35.03	50	50
185.093	1608	422.068	35	35.09	50	50.01
185.266	1607.91	422.028	35	34.92	50	50.04
185.417	1608.01	422.06	35	35.03	50	49.99
185.591	1607.94	422.014	35	35.09	50	49.99
185.75	1607.96	422.016	35	35.03	50	49.99
185.919	1607.96	422.013	35	35.09	50	49.98
186.086	1608	422.083	35	35.09	50	49.97
186.266	1608.02	422.091	35	35.03	50	50
186.422	1607.95	422.035	35	35.03	50	50.03
186.595	1607.98	422.044	35	34.98	50	49.99
186.756	1607.99	422.083	35	34.95	50	50.01
186.929	1608	422.092	35	34.98	50	50.04
187.094	1607.95	421.999	35	34.98	50	50
187.251	1608.1	422.08	35	35.03	50	50.01
187.416	1608	422.058	35	35.06	50	50
187.585	1607.98	422.07	35	35.06	50	49.99
187.758	1608	422.077	35	35.03	50	50
187.922	1607.96	422.019	35	35.03	50	49.98
188.09	1607.97	422.049	35	35.03	50	49.98
188.261	1607.97	422.1	35	35.03	50	50.02
188.421	1608	422.038	35	35.09	50	49.99
188.59	1608.01	422.099	35	35.09	50	50
188.751	1607.99	422.055	35	35.03	50	50
188.931	1607.98	422.036	35	35.09	50	50.03
189.097	1607.93	422.032	35	35.03	50	49.93
189.26	1607.95	422.025	35	34.98	50	50.06
189.417	1608.01	422.073	35	35.03	50	50.01
189.587	1607.99	422.048	35	35.03	50	49.99
189.756	1608.02	422.164	35	35.03	50	50
189.921	1608.05	422.119	35	35.06	50	50
190.095	1607.97	422.054	35	35.03	50	50.04
190.256	1608	422.087	35	35.09	50	49.99
190.419	1608.03	422.117	35	35.03	50	49.97
190.598	1608	422.086	35	35.03	50	50.02
190.762	1607.98	422.066	35	34.98	50	50.03
190.928	1608.05	422.154	35	35.03	50	50.02
191.095	1608	422.096	35	35.03	50	50
191.258	1608.02	422.084	35	35.03	50	49.98
191.421	1608.05	422.1	35	34.98	50	50.01
191.593	1608.02	422.073	35	35.03	50	50.02
191.755	1608.01	422.082	35	35.03	50	49.97
191.918	1608.02	422.089	35	35.03	50	49.99
192.086	1608	422.069	35	35.09	50	50.01
192.265	1607.98	422.066	35	35.03	50	49.99
192.429	1608.02	422.114	35	35.03	50	49.99
192.591	1607.92	422.033	35	35.03	50	50.02
192.755	1607.98	422.082	35	34.98	50	50.01
192.923	1608.02	422.077	35	34.98	50	50.02
193.086	1607.94	422.034	35	35.03	50	50.01
193.264	1607.94	422.015	35	35.03	50	50.06
193.417	1608.1	422.028	35	35.09	50	49.98
193.594	1608	422.08	35	35.09	50	50.01
193.75	1608.01	422.083	35	35.03	50	49.98
193.924	1608.01	422.069	35	35.11	50	49.99
194.095	1607.98	422.049	35	35.03	50	50.01
194.266	1607.98	422.064	35	34.92	50	50.02
194.428	1607.98	422.069	35	35.03	50	50
194.59	1607.93	421.999	35	35.03	50	50.02
194.754	1608.01	422.15	35	35.14	50	49.99
194.921	1607.98	422.061	35	35.09	50	49.99
195.088	1607.98	422.027	35	35.09	50	49.97
195.254	1608.02	422.071	35	35.06	50	49.99
195.425	1608.01	422.072	35	35.09	50	49.99
195.597	1607.97	422.048	35	35.09	50	49.98
195.757	1607.98	422.042	35	35.03	50	50
195.917	1607.99	422.072	35	35.03	50	49.98
196.091	1608.04	422.131	35	35.03	50	50
196.255	1607.96	422.039	35	35.09	50	50
196.42	1608.01	422.107	35	35.09	50	50.01
196.598	1608.01	422.085	35	35.09	50	50.01
196.764	1608.01	422.094	35	35	50	50.02
196.917	1608.05	422.117	35	35.09	50	49.99
197.086	1608.01	422.062	35	35.14	50	50
197.256	1608.02	422.089	35	34.98	50	50
197.436	1607.98	422.042	35	35.03	50	50.01
197.589	1608.03	422.101	35	35.03	50	49.97
197.767	1607.95	422.046	35	35.03	50	50.03
197.918	1608.02	422.09	35	35.03	50	50.02
198.096	1607.96	422.043	35	35.06	50	50.02
198.248	1608.13	422.089	35	35.09	50	49.97
198.429	1607.98	422.052	35	35.09	50	50
198.584	1608.01	422.081	35	35.09	50	49.99
198.757	1608	422.039	35	35.03	50	49.99
198.924	1607.99	422.053	35	35.09	50	50
199.09	1608.03	422.108	35	35.03	50	50.01
199.261	1607.98	422.042	35	35.09	50	49.99
199.439	1608	422.1	35	34.98	50	50.03
199.581	1608	422.069	35	35.03	50	49.98
199.761	1608	422.082	35	35.09	50	50.01
199.929	1607.95	422.012	35	35.03	50	50
200.089	1608.04	422.106	35	34.98	50	49.99
200.255	1608.02	422.086	35	35.03	50	50
200.427	1608.02	422.089	35	35.03	50	50.01
200.597	1607.96	422.046	35	34.92	50	50.08
200.765	1607.96	422.02	35	35.03	50	50.03
200.926	1607.98	422.074	35	34.98	50	50.02
201.086	1608.04	422.116	35	35.09	50	49.98
201.257	1608	422.074	35	35.09	50	50
201.378	1608.03	422.124	35	34.98	50	49.99
201.552	1608.14	422.151	40	39.89	50	50.02
201.711	1608.25	422.246	40	39.89	50	50.06
201.879	1608.29	422.258	40	40	50	50.01
202.046	1608.32	422.319	40	40	50	50.03
202.216	1608.37	422.325	40	39.94	50	50.03
202.387	1608.44	422.407	40	39.84	50	50.1
202.548	1608.47	422.463	40	40	50	50.03
202.716	1608.48	422.409	40	39.92	50	50.08
202.891	1608.52	422.491	40	40	50	49.98
203.043	1608.61	422.44	40	39.94	50	50.04
203.228	1608.51	422.489	40	39.94	50	50.07
203.381	1608.5	422.461	40	39.95	50	50
203.547	1608.54	422.473	40	39.94	50	50.07
203.725	1608.53	422.562	40	39.94	50	50.07
203.884	1608.53	422.505	40	39.97	50	50.02
204.045	1608.58	422.56	40	40	50	49.99
204.211	1608.63	422.612	40	40	50	50.02
204.377	1608.58	422.551	40	40.05	50	50
204.541	1608.61	422.573	40	40	50	49.97
204.716	1608.55	422.508	40	40	50	50.01
204.877	1608.58	422.556	40	39.89	50	50.06
205.048	1608.59	422.542	40	39.94	50	50.05
205.211	1608.65	422.63	40	40	50	50.01
205.377	1608.63	422.595	40	40	50	49.99
205.548	1608.6	422.552	40	40.05	50	49.97
205.713	1608.63	422.586	40	40.05	50	50
205.874	1608.63	422.579	40	40.11	50	50.01
206.042	1608.66	422.611	40	40.05	50	49.99
206.213	1608.65	422.625	40	40.05	50	49.97
206.386	1608.6	422.541	40	40	50	50.06
206.55	1608.62	422.619	40	40	50	49.99
206.716	1608.58	422.529	40	39.97	50	50.03
206.873	1608.62	422.594	40	40.05	50	49.97
207.042	1608.63	422.553	40	40.05	50	49.99
207.216	1608.59	422.521	40	40.05	50	50.01
207.384	1608.61	422.544	40	40	50	50.04
207.55	1608.62	422.578	40	40.03	50	49.96
207.719	1608.66	422.665	40	39.94	50	50.03
207.877	1608.61	422.572	40	39.92	50	50.06
208.043	1608.62	422.591	40	40	50	50.03
208.217	1608.68	422.645	40	40.05	50	50
208.383	1608.66	422.651	40	39.94	50	50.03
208.536	1608.75	422.58	40	40.03	50	50.01
208.715	1608.63	422.593	40	40.05	50	50.06
208.88	1608.63	422.567	40	40.03	50	49.99
209.049	1608.65	422.626	40	39.94	50	50.03
209.214	1608.62	422.607	40	39.89	50	50.04
209.379	1608.63	422.609	40	39.94	50	50.08
209.542	1608.63	422.585	40	40	50	49.99
209.712	1608.6	422.551	40	40.05	50	50
209.88	1608.63	422.58	40	40.05	50	50.02
210.048	1608.62	422.601	40	40	50	50.01
210.212	1608.65	422.58	40	40	50	50
210.382	1608.65	422.627	40	39.97	50	50.05
210.542	1608.63	422.612	40	40.05	50	49.94
210.71	1608.71	422.656	40	40.05	50	49.98
210.875	1608.71	422.667	40	40.05	50	50
211.044	1608.62	422.579	40	40	50	49.99
211.21	1608.62	422.589	40	40.05	50	50
211.377	1608.66	422.604	40	40.05	50	49.98
211.551	1608.62	422.592	40	40	50	50.01
211.715	1608.69	422.668	40	40	50	49.98
211.876	1608.7	422.63	40	40.05	50	50.01
212.052	1608.61	422.598	40	40	50	50.01
212.218	1608.62	422.609	40	39.97	50	50.03
212.382	1608.62	422.612	40	40	50	50.02
212.544	1608.62	422.576	40	39.94	50	50.02
212.714	1608.65	422.637	40	40	50	50.02
212.887	1608.61	422.598	40	40	50	50.02
213.05	1608.65	422.636	40	40	50	50
213.221	1608.62	422.579	40	40	50	50.04
213.378	1608.63	422.612	40	40.03	50	49.98
213.546	1608.69	422.645	40	40	50	50.01
213.718	1608.66	422.643	40	40	50	50.04
213.876	1608.63	422.607	40	39.94	50	50.02
214.048	1608.64	422.557	40	39.94	50	50.06
214.213	1608.63	422.579	40	40	50	50.03
214.378	1608.65	422.599	40	39.94	50	50.03
214.546	1608.61	422.58	40	40.05	50	50
214.712	1608.68	422.631	40	39.94	50	50.04
214.881	1608.66	422.599	40	40.05	50	50.01
215.051	1608.65	422.616	40	40.03	50	50.01
215.213	1608.67	422.622	40	39.94	50	50.05
215.375	1608.75	422.714	40	40.05	50	49.95
215.557	1608.63	422.608	40	39.97	50	50.05
215.709	1608.65	422.625	40	40	50	50.04
215.877	1608.67	422.632	40	40	50	50.01
216.047	1608.72	422.629	40	40	50	49.98
216.213	1608.68	422.64	40	40	50	50.02
216.382	1608.7	422.635	40	40	50	50.02
216.555	1608.7	422.684	40	40.05	50	50.02
216.707	1608.64	422.587	40	40	50	50.02
216.89	1608.67	422.633	40	39.94	50	50.08
217.004	1608.66	422.657	40	39.94	50	50.02
217.167	1608.79	422.767	45	44.85	50	50.07
217.343	1608.88	422.815	45	44.96	50	50.01
217.503	1608.96	422.901	45	44.96	50	50
217.671	1609.04	422.987	45	44.96	50	50
217.84	1608.97	422.884	45	44.99	50	50.01
218.01	1608.99	422.951	45	44.99	50	50.03
218.166	1609.03	422.965	45	44.99	50	49.99
218.349	1609.07	423.037	45	45.02	50	50.01
218.508	1609.09	423.063	45	45.02	50	49.99
218.683	1609.07	423.047	45	44.96	50	50.08
218.846	1609.13	423.07	45	44.99	50	50.02
219.015	1609.12	423.108	45	45.02	50	49.99
219.173	1609.12	423.083	45	44.96	50	50.03
219.333	1609.12	423.038	45	44.96	50	50
219.506	1609.13	423.055	45	45.05	50	50.03
219.682	1609.14	423.09	45	44.99	50	50.02
219.843	1609.15	423.113	45	44.91	50	50.05
220.003	1609.2	423.13	45	44.96	50	50.04
220.167	1609.16	423.095	45	45.02	50	50
220.331	1609.14	423.075	45	45.02	50	49.97
220.511	1609.21	423.152	45	45.02	50	50.05
220.665	1609.25	423.185	45	45.13	50	49.97
220.839	1609.16	423.096	45	44.96	50	50.02
221.014	1609.19	423.166	45	44.99	50	50.01
221.181	1609.2	423.18	45	44.99	50	50
221.334	1609.18	423.105	45	44.96	50	50.04
221.506	1609.24	423.193	45	45.02	50	50.01
221.667	1609.15	423.06	45	45.07	50	50
221.838	1609.22	423.176	45	45.02	50	50.01
222.004	1609.2	423.163	45	45.07	50	50
222.174	1609.22	423.183	45	45.02	50	49.97
222.331	1609.26	423.196	45	45.05	50	49.99
222.509	1609.2	423.171	45	45.02	50	50.03
222.672	1609.25	423.197	45	44.96	50	49.99
222.84	1609.19	423.157	45	45.07	50	49.99
223.007	1609.21	423.187	45	45.02	50	50
223.182	1609.21	423.189	45	44.93	50	50.05
223.342	1609.2	423.139	45	44.96	50	50.02
223.509	1609.19	423.174	45	45.02	50	50.01
223.673	1609.24	423.215	45	45.05	50	49.99
223.834	1609.33	423.26	45	45.07	50	50
224.005	1609.23	423.16	45	45.05	50	50
224.176	1609.26	423.217	45	44.96	50	50.04
224.331	1609.26	423.206	45	45.05	50	49.99
224.502	1609.22	423.146	45	45.07	50	49.98
224.674	1609.19	423.163	45	44.99	50	50.01
224.836	1609.26	423.229	45	44.96	50	49.99
225.012	1609.3	423.272	45	45.07	50	49.99
225.177	1609.22	423.193	45	45.02	50	50.04
225.344	1609.2	423.165	45	45.02	50	50.04
225.505	1609.32	423.215	45	44.99	50	50.02
225.682	1609.24	423.166	45	44.91	50	50.09
225.842	1609.23	423.199	45	45.02	50	50.01
225.999	1609.26	423.204	45	44.96	50	50.01
226.173	1609.27	423.206	45	44.96	50	50.02
226.341	1609.33	423.269	45	45.05	50	50.01
226.509	1609.22	423.189	45	44.91	50	50.05
226.676	1609.27	423.239	45	44.96	50	50.03
226.847	1609.26	423.252	45	45.02	50	49.98
227.007	1609.24	423.23	45	44.99	50	50.02
227.175	1609.24	423.2	45	44.93	50	50.03
227.338	1609.35	423.314	45	45.05	50	50.01
227.517	1609.27	423.243	45	45.05	50	50.03
227.679	1609.26	423.242	45	44.99	50	50.04
227.865	1609.24	423.206	45	45.05	50	50.05
228.018	1609.24	423.219	45	44.99	50	50.04
228.175	1609.33	423.301	45	44.96	50	50
228.34	1609.22	423.176	45	44.99	50	49.99
228.511	1609.24	423.218	45	44.96	50	50.01
228.671	1609.28	423.243	45	45.02	50	50.02
228.832	1609.29	423.256	45	45.07	50	49.97
229.007	1609.25	423.219	45	45.02	50	50.01
229.176	1609.28	423.268	45	45.02	50	50.02
229.341	1609.25	423.228	45	45.02	50	50
229.501	1609.26	423.198	45	45.02	50	49.99
229.673	1609.27	423.215	45	45.1	50	49.98
229.844	1609.29	423.253	45	44.96	50	49.98
229.994	1609.34	423.252	45	45.04	50	49.95
230.17	1609.38	423.2	45	45.05	50	50.04
230.329	1609.27	423.211	45	45.07	50	49.97
230.515	1609.26	423.223	45	45.02	50	49.98
230.67	1609.24	423.193	45	44.96	50	50.02
230.849	1609.31	423.275	45	44.99	50	50.02
231.011	1609.29	423.268	45	44.99	50	50.03
231.18	1609.23	423.149	45	44.99	50	50.02
231.351	1609.28	423.223	45	44.99	50	50.02
231.499	1609.24	423.216	45	45.07	50	49.99
231.677	1609.28	423.237	45	45.05	50	50
231.838	1609.25	423.227	45	44.96	50	50
232.011	1609.27	423.244	45	45.02	50	50.03
232.181	1609.27	423.252	45	45.02	50	50.04
232.34	1609.25	423.204	45	44.93	50	50.04
232.512	1609.27	423.253	45	44.93	50	50.05
232.673	1609.31	423.287	45	45.02	50	49.96
232.837	1609.29	423.246	45	45.05	50	49.99
233.007	1609.33	423.253	45	44.99	50	50.01
233.182	1609.26	423.232	45	44.96	50	50.03
233.353	1609.29	423.243	45	44.85	50	50.11
233.511	1609.26	423.245	45	45.02	50	50.03
233.685	1609.31	423.297	45	44.88	50	50.11
233.844	1609.28	423.211	45	44.96	50	50.02
234.009	1609.34	423.324	45	44.96	50	50.01
234.175	1609.33	423.3	45	44.96	50	49.99
234.346	1609.26	423.239	45	44.96	50	50.05
234.513	1609.26	423.218	45	44.96	50	50.04
234.68	1609.31	423.278	45	44.82	50	50.09
234.851	1609.24	423.207	45	44.99	50	50.05
235.009	1609.25	423.208	45	44.91	50	50.03
235.177	1609.29	423.27	45	44.96	50	50.05
235.34	1609.32	423.293	45	45.02	50	50.01
235.523	1609.28	423.264	45	44.99	50	50.02
235.676	1609.31	423.273	45	44.93	50	50.04
235.836	1609.27	423.218	45	44.88	50	50.05
236.023	1609.29	423.233	45	44.96	50	50.09
236.17	1609.31	423.223	45	44.88	50	50.02
236.345	1609.27	423.238	45	44.99	50	50.05
236.507	1609.28	423.224	45	44.96	50	50.02
236.676	1609.32	423.297	45	44.93	50	50.01
236.843	1609.3	423.253	45	45.05	50	49.99
237.006	1609.31	423.224	45	44.96	50	50.02
237.176	1609.28	423.255	45	44.91	50	50.04
237.302	1609.28	423.281	45	44.99	50	50.05
237.468	1609.34	423.366	50	49.88	50	50.08
237.629	1609.49	423.574	50	49.96	50	50
237.8	1609.44	423.512	50	49.96	50	50
237.964	1609.53	423.592	50	49.99	50	50
238.131	1609.56	423.598	50	49.99	50	50.02
238.298	1609.61	423.641	50	49.96	50	50.03
238.473	1609.59	423.643	50	49.99	50	50.01
238.634	1609.63	423.705	50	49.99	50	49.99
238.804	1609.67	423.698	50	49.99	50	50.03
238.965	1609.63	423.662	50	50.02	50	49.98
239.129	1609.67	423.715	50	50.05	50	50.02
239.303	1609.68	423.738	50	50.02	50	50.01
239.466	1609.72	423.796	50	49.99	50	50.01
239.628	1609.71	423.749	50	50.07	50	49.98
239.801	1609.69	423.739	50	49.99	50	50.03
239.962	1609.75	423.801	50	50.08	50	50
240.135	1609.66	423.729	50	49.99	50	50.06
240.292	1609.71	423.764	50	50.05	50	50
240.464	1609.71	423.758	50	50.05	50	50.01
240.631	1609.75	423.788	50	50.1	50	50.01
240.796	1609.74	423.801	50	50.05	50	49.97
240.966	1609.72	423.785	50	50.05	50	49.98
241.132	1609.73	423.893	50	50.05	50	50.01
241.319	1609.71	423.769	50	50.02	50	50
241.478	1609.67	423.711	50	49.88	50	50.06
241.628	1609.74	423.799	50	49.93	50	49.99
241.794	1609.75	423.823	50	50.02	50	50
241.965	1609.76	423.811	50	50.05	50	50.03
242.131	1609.79	423.861	50	50.05	50	49.99
242.302	1609.73	423.778	50	50.02	50	50.03
242.469	1609.73	423.776	50	49.99	50	50
242.637	1609.76	423.844	50	50.02	50	49.99
242.799	1609.81	423.858	50	50.05	50	49.99
242.963	1609.76	423.812	50	50.02	50	50
243.131	1609.81	423.838	50	50.05	50	50.03
243.3	1609.78	423.823	50	50.05	50	49.99
243.465	1609.81	423.876	50	50.1	50	49.98
243.634	1609.76	423.801	50	50.05	50	50
243.797	1609.74	423.811	50	50.05	50	50
243.963	1609.73	423.792	50	50.05	50	50
244.134	1609.78	423.813	50	50.05	50	50.02
244.299	1609.78	423.819	50	50.02	50	50
244.462	1609.78	423.831	50	49.99	50	49.97
244.634	1609.76	423.781	50	49.99	50	50.04
244.795	1609.77	423.818	50	49.99	50	50.02
244.964	1609.8	423.833	50	50.05	50	50
245.139	1609.72	423.77	50	49.96	50	50.05
245.294	1609.7	423.835	50	49.96	50	49.98
245.462	1609.81	423.853	50	50.1	50	50.02
245.64	1609.79	423.833	50	50.1	50	49.99
245.793	1609.82	423.864	50	50.1	50	49.99
245.975	1609.8	423.854	50	50.02	50	50.01
246.131	1609.81	423.875	50	50.07	50	49.97
246.3	1609.83	423.883	50	50.02	50	50.01
246.476	1609.78	423.856	50	49.99	50	50.05
246.633	1609.83	423.887	50	49.99	50	50
246.794	1609.84	423.896	50	50.05	50	50.01
246.959	1609.83	423.958	50	50.02	50	50.01
247.133	1609.82	423.868	50	50.13	50	49.98
247.298	1609.81	423.87	50	49.99	50	49.98
247.463	1609.85	423.896	50	50.13	50	49.99
247.63	1609.82	423.865	50	50.07	50	49.99
247.81	1609.88	423.949	50	49.96	50	50
247.96	1609.82	423.87	50	50.1	50	49.98
248.086	1609.76	423.805	50	49.93	50	50.03
248.257	1609.96	423.927	55	54.91	50	50.02
248.408	1610.11	424.064	55	54.97	50	49.99
248.59	1610.15	424.09	55	54.91	50	50.03
248.76	1610.27	424.196	55	54.97	50	50.03
248.916	1610.27	424.181	55	55.02	50	49.98
249.078	1610.26	424.186	55	55.11	50	49.99
249.257	1610.27	424.228	55	55.02	50	50
249.416	1610.35	424.326	55	54.97	50	50.02
249.584	1610.32	424.286	55	55.02	50	50.01
249.759	1610.37	424.329	55	54.97	50	50.04
249.921	1610.34	424.285	55	54.94	50	50.03
250.091	1610.45	424.436	55	54.99	50	49.98
250.257	1610.41	424.372	55	54.97	50	50.01
250.419	1610.37	424.323	55	54.94	50	50.01
250.585	1610.44	424.376	55	54.97	50	50.03
250.754	1610.41	424.331	55	55.02	50	50
250.918	1610.44	424.395	55	54.88	50	50.04
251.084	1610.41	424.338	55	55.02	50	50.03
251.245	1610.41	424.333	55	55.02	50	50.02
251.414	1610.47	424.396	55	55.14	50	49.96
251.586	1610.43	424.322	55	54.97	50	49.99
251.747	1610.46	424.39	55	54.97	50	50
251.919	1610.47	424.419	55	55.05	50	49.99
252.094	1610.47	424.407	55	55	50	50.01
252.252	1610.5	424.429	55	55.02	50	50.01
252.419	1610.47	424.4	55	54.97	50	50.03
252.577	1610.55	424.477	55	55.17	50	49.99
252.753	1610.56	424.51	55	55	50	50.01
252.921	1610.47	424.435	55	54.97	50	50.01
253.086	1610.48	424.443	55	54.94	50	50
253.248	1610.47	424.424	55	55	50	50.01
253.415	1610.47	424.401	55	55.02	50	50.02
253.595	1610.46	424.419	55	54.97	50	50.03
253.768	1610.51	424.432	55	54.86	50	50.1
253.919	1610.5	424.441	55	54.94	50	50.03
254.086	1610.51	424.38	55	54.97	50	50.03
254.254	1610.53	424.441	55	55	50	50.03
254.424	1610.54	424.48	55	54.94	50	50.01
254.591	1610.54	424.477	55	54.94	50	50.04
254.748	1610.49	424.39	55	54.94	50	50.03
254.918	1610.6	424.532	55	54.97	50	50.01
255.084	1610.54	424.449	55	54.97	50	50.03
255.251	1610.51	424.433	55	54.97	50	49.99
255.411	1610.56	424.508	55	55.02	50	50
255.592	1610.56	424.506	55	54.97	50	50.01
255.758	1610.54	424.465	55	54.91	50	50.07
255.921	1610.53	424.463	55	54.91	50	50.07
256.077	1610.56	424.497	55	55.02	50	50.03
256.255	1610.53	424.454	55	55.02	50	50
256.414	1610.56	424.498	55	55.02	50	50.01
256.577	1610.59	424.547	55	54.97	50	50
256.747	1610.6	424.522	55	55.08	50	50
256.924	1610.56	424.517	55	54.91	50	50.03
257.085	1610.63	424.571	55	55.05	50	49.96
257.244	1610.63	424.557	55	55.05	50	49.98
257.41	1610.53	424.436	55	55.14	50	49.97
257.587	1610.57	424.493	55	55.05	50	49.99
257.75	1610.58	424.525	55	54.97	50	50.02
257.911	1610.57	424.486	55	55.05	50	50
258.083	1610.63	424.551	55	55.14	50	49.98
258.25	1610.58	424.492	55	54.97	50	50
258.42	1610.6	424.521	55	55	50	50
258.583	1610.76	424.572	55	55.02	50	50
258.742	1610.57	424.504	55	55.02	50	49.96
258.912	1610.62	424.546	55	55.11	50	50.03
259.086	1610.55	424.452	55	54.97	50	50.02
259.254	1610.57	424.497	55	55	50	50.04
259.423	1610.53	424.486	55	54.97	50	50.02
259.592	1610.58	424.53	55	55.02	50	50
259.754	1610.59	424.528	55	54.8	50	50.07
259.918	1610.63	424.593	55	54.97	50	50
260.082	1610.58	424.541	55	55.08	50	50.02
260.249	1610.6	424.505	55	55.08	50	50.02
260.427	1610.61	424.548	55	55.02	50	50.01
260.586	1610.58	424.493	55	54.97	50	50.02
260.756	1610.64	424.548	55	54.91	50	50.03
260.925	1610.6	424.539	55	54.97	50	49.99
261.091	1610.59	424.545	55	54.88	50	50.06
261.217	1610.59	424.572	55	54.86	50	50.09
261.384	1610.75	424.7	60	59.83	50	50.06
261.538	1610.9	424.822	60	59.89	50	50.01
261.709	1610.92	424.838	60	59.97	50	50.01
261.876	1610.9	424.817	60	59.94	50	50
262.044	1610.94	424.885	60	59.89	50	50.01
262.206	1611	424.899	60	59.89	50	50.03
262.385	1611	424.937	60	59.95	50	50.04
262.537	1611.08	425.03	60	59.94	50	49.97
262.71	1611.07	424.986	60	59.95	50	50.04
262.871	1611.11	425.062	60	59.99	50	49.95
263.051	1611.04	424.981	60	59.99	50	50.01
263.221	1611.12	425.076	60	59.99	50	50.02
263.371	1611.14	425.068	60	59.94	50	50
263.543	1611.08	424.984	60	59.99	50	50
263.713	1611.1	425.034	60	59.89	50	50.02
263.874	1611.16	425.084	60	59.95	50	50.03
264.041	1611.11	425.038	60	59.99	50	50
264.214	1611.11	425.037	60	59.99	50	49.98
264.365	1611.19	425.109	60	59.99	50	49.97
264.542	1611.15	425.074	60	60.11	50	49.99
264.705	1611.19	425.09	60	60.05	50	50
264.873	1611.2	425.09	60	60.11	50	49.99
265.037	1611.21	425.124	60	60.05	50	49.98
265.209	1611.18	425.09	60	60.05	50	49.99
265.373	1611.21	425.107	60	60.05	50	49.98
265.548	1611.23	425.138	60	59.99	50	50.03
265.705	1611.21	425.139	60	59.92	50	49.99
265.874	1611.27	425.176	60	60.05	50	50.01
266.056	1611.19	425.129	60	59.99	50	50.03
266.21	1611.22	425.133	60	59.94	50	50
266.372	1611.23	425.152	60	59.95	50	50.01
266.55	1611.22	425.162	60	59.97	50	50.04
266.717	1611.18	425.116	60	59.94	50	49.99
266.878	1611.21	425.141	60	59.95	50	50.05
267.052	1611.25	425.171	60	59.99	50	50.03
267.202	1611.27	425.18	60	60.05	50	50
267.369	1611.23	425.142	60	60.16	50	49.99
267.551	1611.24	425.146	60	59.95	50	50.02
267.709	1611.23	425.185	60	59.89	50	50.03
267.869	1611.24	425.157	60	59.99	50	50.03
268.045	1611.23	425.187	60	59.99	50	49.99
268.214	1611.25	425.169	60	59.99	50	50
268.383	1611.28	425.197	60	59.99	50	50.01
268.541	1611.28	425.196	60	59.95	50	50.02
268.712	1611.27	425.185	60	59.99	50	50.06
268.881	1611.26	425.172	60	59.95	50	50.02
269.055	1611.24	425.217	60	59.99	50	50.01
269.209	1611.24	425.194	60	59.95	50	50.04
269.375	1611.25	425.191	60	59.95	50	50.02
269.543	1611.29	425.233	60	59.99	50	50.04
269.708	1611.26	425.178	60	59.99	50	50
269.883	1611.26	425.177	60	60.05	50	50.02
270.046	1611.28	425.243	60	60.05	50	49.98
270.208	1611.27	425.192	60	59.95	50	50.03
270.381	1611.24	425.186	60	60.05	50	50.02
270.538	1611.31	425.23	60	59.95	50	50.02
270.707	1611.36	425.28	60	59.99	50	50.01
270.877	1611.3	425.237	60	60.05	50	50
271.044	1611.32	425.254	60	60.02	50	50
271.206	1611.31	425.223	60	59.94	50	50
271.375	1611.4	425.168	60	59.99	50	50.04
271.546	1611.28	425.215	60	59.99	50	50
271.704	1611.38	425.278	60	60.02	50	49.97
271.879	1611.33	425.225	60	60.05	50	50.01
272.04	1611.35	425.264	60	59.99	50	49.98
272.204	1611.34	425.261	60	60.05	50	50.01
272.374	1611.31	425.263	60	59.99	50	50.01
272.546	1611.26	425.187	60	59.95	50	50.02
272.711	1611.3	425.23	60	59.99	50	49.99
272.874	1611.33	425.254	60	59.99	50	49.98
273.052	1611.31	425.233	60	59.99	50	50.03
273.21	1611.38	425.315	60	59.99	50	50
273.371	1611.42	425.351	60	60.02	50	50
273.54	1611.34	425.263	60	60.08	50	50.02
273.707	1611.35	425.298	60	60.16	50	49.97
273.884	1611.34	425.26	60	59.95	50	50.02
274.037	1611.35	425.275	60	59.99	50	49.99
274.204	1611.36	425.272	60	60.11	50	50.02
274.382	1611.37	425.311	60	59.99	50	50.02
274.543	1611.37	425.285	60	59.97	50	50.03
274.68	1611.33	425.327	60	59.95	50	50.02
274.831	1611.34	425.365	65	64.81	50	50.01
274.998	1611.43	425.464	65	64.87	50	50.02
275.172	1611.47	425.496	65	64.87	50	50.06
275.327	1611.56	425.574	65	64.95	50	49.99
275.495	1611.59	425.613	65	64.98	50	49.98
275.668	1611.58	425.592	65	64.95	50	50.02
275.84	1611.67	425.721	65	64.95	50	49.98
275.998	1611.63	425.661	65	64.95	50	50
276.17	1611.64	425.691	65	64.93	50	50.03
276.334	1611.68	425.706	65	64.98	50	50.01
276.504	1611.74	425.769	65	64.98	50	49.99
276.663	1611.67	425.706	65	64.98	50	50
276.834	1611.7	425.709	65	64.95	50	50
277.007	1611.75	425.8	65	64.98	50	49.99
277.159	1611.77	425.772	65	65.04	50	49.99
277.329	1611.78	425.792	65	65.1	50	49.98
277.503	1611.72	425.752	65	64.98	50	50.01
277.664	1611.81	425.861	65	64.98	50	49.97
277.847	1611.76	425.779	65	64.93	50	50.04
278.001	1611.79	425.842	65	64.95	50	49.99
278.165	1611.79	425.832	65	64.98	50	50.03
278.338	1611.79	425.826	65	64.98	50	50
278.495	1611.78	425.818	65	65.04	50	49.99
278.669	1611.83	425.839	65	65.01	50	49.99
278.836	1611.85	425.88	65	64.95	50	50.01
279	1611.83	425.834	65	65.01	50	50
279.163	1611.84	425.87	65	65.01	50	49.99
279.332	1611.82	425.847	65	64.98	50	49.99
279.499	1611.86	425.867	65	64.98	50	49.99
279.664	1611.85	425.88	65	65.1	50	49.97
279.827	1611.91	425.937	65	65.04	50	49.98
280	1611.87	425.889	65	65.04	50	49.98
280.169	1611.83	425.842	65	64.95	50	50.01
280.343	1611.88	425.869	65	64.81	50	50.06
280.498	1611.91	425.943	65	64.95	50	50.01
280.666	1611.92	425.943	65	64.98	50	50.01
280.834	1611.9	425.93	65	65.1	50	49.97
280.997	1611.87	425.867	65	65.01	50	49.99
281.166	1611.94	425.966	65	65.07	50	49.97
281.332	1611.95	425.963	65	64.98	50	49.98
281.501	1611.89	425.905	65	65.04	50	49.98
281.661	1611.92	425.938	65	64.98	50	49.96
281.832	1611.9	425.932	65	65.01	50	49.97
282	1611.9	425.921	65	64.98	50	49.99
282.163	1611.89	425.916	65	64.98	50	49.98
282.337	1611.93	425.944	65	64.95	50	50.01
282.508	1611.88	425.911	65	64.98	50	50.02
282.663	1611.92	425.937	65	64.95	50	50
282.828	1611.94	425.954	65	65.1	50	50.01
283.002	1611.95	425.994	65	65.04	50	49.99
283.163	1611.92	425.948	65	64.98	50	49.97
283.341	1611.91	425.928	65	64.98	50	50
283.493	1611.98	425.998	65	65.01	50	49.97
283.672	1611.95	425.982	65	64.98	50	50
283.832	1611.92	425.97	65	65.01	50	50
284.005	1611.93	425.952	65	65.01	50	49.99
284.174	1611.95	425.967	65	64.9	50	50.02
284.334	1611.99	425.964	65	64.98	50	50.02
284.506	1611.96	425.992	65	64.93	50	50.04
284.669	1611.92	425.962	65	64.98	50	50.01
284.84	1611.95	425.968	65	64.98	50	49.99
285.009	1611.94	426.012	65	64.98	50	50.02
285.179	1611.92	425.943	65	64.93	50	50.05
285.338	1611.94	425.98	65	64.95	50	50.03
285.499	1611.96	425.996	65	64.98	50	50.03
285.664	1612.01	426.043	65	65.1	50	50
285.833	1611.97	426.009	65	65.07	50	49.97
285.998	1611.99	426.017	65	65.01	50	49.98
286.168	1611.98	425.994	65	65.01	50	49.99
286.33	1611.98	426.018	65	65.07	50	49.98
286.5	1611.99	425.992	65	64.98	50	50
286.667	1612	426.034	65	64.98	50	50
286.831	1611.96	425.987	65	65.01	50	50
287.003	1611.95	425.996	65	65.04	50	49.99
287.166	1612.02	426.049	65	65.07	50	49.97
287.331	1611.98	425.999	65	65.07	50	49.97
287.511	1611.97	426.023	65	65.04	50	49.99
287.674	1611.98	426.015	65	64.92	50	50.01
287.835	1611.99	425.953	65	64.98	50	50.02
287.998	1612.04	426.066	65	65.01	50	50
288.167	1611.97	425.993	65	65.01	50	49.99
288.328	1611.96	426.004	65	65.07	50	49.99
288.498	1612	426.004	65	64.98	50	49.99
288.665	1612.02	426.042	65	65.04	50	49.98
288.826	1611.99	426.004	65	65.01	50	49.98
288.997	1612.03	426.043	65	65.04	50	49.99
289.168	1611.96	425.965	65	65.04	50	49.99
289.336	1612.04	426.076	65	64.98	50	50
289.495	1612.02	426.048	65	65.07	50	50.01
289.668	1612.06	426.063	65	65.04	50	49.99
289.827	1612.03	426.056	65	65.04	50	49.98
290.008	1612.02	426.049	65	64.98	50	50.02
290.17	1611.99	426.026	65	64.95	50	50.02
290.329	1612.02	426.048	65	65.01	50	50
290.499	1612.04	426.059	65	65.01	50	50
290.674	1612	426.026	65	64.98	50	50.01
290.83	1611.99	426.053	65	65.04	50	49.96
291.004	1612.03	426.062	65	65.01	50	50
291.168	1612.04	426.041	65	64.98	50	50.02
291.337	1612.03	426.061	65	64.95	50	49.98
291.497	1612.02	426.04	65	65.01	50	50.02
291.668	1612.02	426.037	65	65.04	50	50.02
291.834	1612.04	426.073	65	65.01	50	49.98
292.003	1612.04	426.072	65	65.1	50	49.98
292.164	1612.06	426.099	65	65.07	50	49.98
292.333	1612.06	426.083	65	65.07	50	50
292.494	1612.06	426.081	65	65.01	50	50
292.67	1612.05	426.063	65	65.04	50	50.01
292.833	1612.04	426.079	65	64.98	50	49.98
293.005	1612.09	426.062	65	65.01	50	50
293.176	1612.08	426.092	65	64.98	50	50
293.336	1611.98	426.037	65	64.98	50	49.99
293.511	1612.03	426.048	65	64.98	50	50.05
293.675	1612.06	426.076	65	64.93	50	50.04
293.826	1612.08	426.103	65	64.98	50	50
294.004	1612.09	426.147	65	64.98	50	50.03
294.173	1612.06	426.086	65	65.01	50	50
294.341	1612.06	426.088	65	65.01	50	50
294.503	1612.05	426.072	65	64.98	50	50
294.663	1612.08	426.111	65	65.04	50	50
294.839	1612.05	426.074	65	64.98	50	50
294.999	1612.05	426.062	65	65.04	50	49.99
295.163	1612.05	426.062	65	64.98	50	49.99
295.341	1612.06	426.081	65	64.98	50	50
295.5	1612.07	426.089	65	64.95	50	49.99
295.671	1612.08	426.11	65	65.04	50	50.03
295.833	1612.04	426.049	65	65.04	50	49.99
296.006	1612.09	426.109	65	65.01	50	50.01
296.166	1612.07	426.073	65	64.98	50	50
296.337	1612.07	426.088	65	64.98	50	49.98
296.499	1612.05	426.067	65	65.04	50	49.99
296.664	1612.08	426.114	65	65.01	50	49.99
296.828	1612.11	426.116	65	65.04	50	50.01
297.002	1612.05	426.056	65	65.1	50	49.99
297.164	1612.04	426.039	65	65.1	50	49.97
297.329	1612.1	426.133	65	65.04	50	49.98
297.498	1612.07	426.077	65	65.07	50	49.99
297.679	1612.04	426.13	65	64.98	50	50.01
297.832	1612.06	426.095	65	65.01	50	49.96
298.001	1612.1	426.132	65	64.98	50	50.01
298.17	1612.1	426.154	65	64.92	50	50.01
298.339	1612.07	426.097	65	64.98	50	50.01
298.508	1612.08	426.121	65	64.95	50	50.04
298.671	1612.02	426.059	65	64.87	50	50.05
298.834	1612.15	426.151	65	64.98	50	50.02
299.005	1612.1	426.134	65	64.98	50	50.02
299.16	1612.09	426.078	65	64.98	50	49.98
299.338	1612.08	426.091	65	65.1	50	49.98
299.494	1612.11	426.126	65	65.07	50	49.98
299.677	1612.07	426.104	65	65.04	50	50.03
299.832	1612.11	426.151	65	64.98	50	49.97
300.001	1612.07	426.076	65	64.98	50	50.03
300.163	1612.08	426.08	65	65.1	50	49.99
300.331	1612.14	426.151	65	65.04	50	50
300.504	1612.13	426.154	65	65.01	50	50
300.66	1612.09	426.12	65	65.04	50	49.98
300.832	1612.12	426.128	65	65.04	50	49.99
301.004	1612.12	426.15	65	65.04	50	49.99
301.168	1612.1	426.152	65	64.95	50	49.99
301.342	1612.06	426.095	65	65.01	50	50.02
301.498	1612.11	426.148	65	65.01	50	49.99
301.666	1612.07	426.083	65	64.95	50	50.04
301.832	1612.12	426.143	65	65.04	50	49.99
302	1612.09	426.094	65	64.98	50	50.02
302.172	1612.1	426.156	65	65.01	50	50.01
302.345	1612.16	426.177	65	64.98	50	50.02
302.502	1612.11	426.169	65	65.01	50	49.99
302.673	1612.12	426.144	65	64.98	50	50.03
302.83	1612.11	426.129	65	65.04	50	50
303.001	1612.12	426.126	65	65.01	50	50.01
303.163	1612.1	426.102	65	65.04	50	50
303.337	1612.12	426.142	65	65.01	50	50
303.494	1612.13	426.177	65	65.1	50	49.97
303.679	1612.17	426.156	65	64.98	50	50.01
303.838	1612.11	426.124	65	64.98	50	50.01
304.005	1612.12	426.115	65	64.93	50	50.05
304.18	1612.07	426.126	65	64.98	50	50.04
304.346	1612.07	426.103	65	64.98	50	50.02
304.509	1612.03	426.081	65	64.98	50	50.01
304.675	1612.02	426.072	65	64.98	50	50.03
304.835	1612.07	426.082	65	64.98	50	50.03
304.995	1612.07	426.085	65	65.04	50	50.03
305.164	1612.13	426.153	65	65.04	50	49.99
305.332	1612.15	426.164	65	65.07	50	49.97
305.5	1612.13	426.145	65	65.04	50	50
305.668	1612.13	426.148	65	65.04	50	49.99
305.834	1612.13	426.164	65	65.07	50	49.98
305.994	1612.16	426.175	65	65.04	50	50
306.169	1612.15	426.164	65	65.04	50	50.03
306.329	1612.14	426.153	65	65.07	50	49.98
306.502	1612.14	426.181	65	64.98	50	50.01
306.662	1612.12	426.135	65	65.1	50	50
306.838	1612.12	426.136	65	65.04	50	50
306.996	1612.11	426.129	65	64.92	50	49.98
307.162	1612.18	426.196	65	65.04	50	50.02
307.331	1612.14	426.161	65	65.07	50	49.99
307.502	1612.18	426.191	65	64.98	50	50.02
307.622	1612.1	426.124	65	64.92	50	50
307.783	1612.35	426.279	70	69.74	50	50.02
307.962	1612.46	426.378	70	69.83	50	50.01
308.118	1612.47	426.402	70	69.86	50	50
308.289	1612.6	426.509	70	69.74	50	50.06
308.456	1612.56	426.482	70	69.89	50	50.02
308.629	1612.6	426.545	70	69.92	50	49.99
308.789	1612.66	426.575	70	69.95	50	50
308.95	1612.7	426.618	70	69.92	50	50.05
309.119	1612.7	426.595	70	70.01	50	50
309.289	1612.71	426.626	70	70	50	49.98
309.455	1612.66	426.585	70	69.92	50	50
309.622	1612.66	426.603	70	69.98	50	50.01
309.797	1612.73	426.659	70	69.83	50	50.07
309.958	1612.76	426.676	70	69.92	50	49.98
310.132	1612.75	426.69	70	69.8	50	50.05
310.288	1612.71	426.641	70	69.98	50	50
310.456	1612.74	426.642	70	69.98	50	50.04
310.618	1612.75	426.657	70	69.98	50	50.01
310.799	1612.74	426.656	70	69.98	50	50
310.954	1612.76	426.666	70	69.97	50	49.97
311.113	1612.78	426.674	70	69.92	50	49.99
311.293	1612.77	426.7	70	69.98	50	50.01
311.458	1612.78	426.727	70	69.98	50	49.99
311.623	1612.79	426.715	70	69.95	50	50.02
311.797	1612.79	426.723	70	69.86	50	50.04
311.96	1612.82	426.75	70	69.83	50	50.03
312.127	1612.84	426.767	70	69.8	50	50.07
312.288	1612.77	426.695	70	69.92	50	50.02
312.457	1612.69	426.629	70	69.98	50	49.99
312.623	1612.79	426.719	70	69.92	50	50
312.793	1612.81	426.726	70	69.86	50	50.04
312.96	1612.86	426.767	70	69.92	50	50.01
313.134	1612.88	426.795	70	69.7	50	50.1
313.288	1612.86	426.782	70	69.86	50	50.05
313.461	1612.84	426.775	70	69.92	50	50.01
313.618	1612.83	426.752	70	69.98	50	49.99
313.786	1612.84	426.764	70	69.98	50	49.98
313.957	1612.82	426.746	70	69.86	50	50.02
314.119	1612.89	426.81	70	69.86	50	50.03
314.297	1612.84	426.789	70	69.89	50	50.04
314.45	1612.85	426.728	70	69.8	50	50.04
314.623	1612.82	426.742	70	69.95	50	49.98
314.795	1612.86	426.769	70	69.8	50	50.07
314.952	1612.89	426.79	70	69.98	50	49.98
315.129	1612.83	426.775	70	69.92	50	50.04
315.295	1612.89	426.8	70	69.86	50	50.06
315.456	1612.86	426.754	70	69.95	50	50.04
315.627	1612.85	426.766	70	69.92	50	50.03
315.791	1612.83	426.739	70	69.89	50	50.01
315.961	1612.88	426.764	70	69.92	50	50.05
316.121	1612.91	426.814	70	69.86	50	50.03
316.296	1612.91	426.829	70	69.92	50	50.04
316.456	1612.89	426.788	70	69.89	50	50.01
316.629	1612.9	426.802	70	69.83	50	50.07
316.793	1612.85	426.77	70	69.97	50	49.97
316.95	1612.84	426.728	70	69.98	50	50.01
317.121	1612.84	426.751	70	69.98	50	50.01
317.292	1612.92	426.841	70	69.8	50	50.04
317.454	1612.94	426.851	70	69.98	50	49.99
317.624	1612.87	426.768	70	69.95	50	50
317.786	1612.9	426.809	70	69.95	50	50
317.952	1612.94	426.847	70	69.95	50	49.99
318.127	1612.88	426.782	70	69.95	50	50
318.283	1612.85	426.753	70	69.98	50	49.99
318.457	1612.92	426.793	70	69.92	50	50.02
318.623	1612.91	426.814	70	69.89	50	50.02
318.785	1612.89	426.777	70	69.92	50	50
318.957	1612.86	426.782	70	69.92	50	50.06
319.126	1612.91	426.837	70	69.92	50	50.03
319.293	1612.89	426.795	70	69.92	50	50.02
319.458	1612.89	426.819	70	69.89	50	50.05
319.632	1612.93	426.849	70	69.92	50	50.04
319.799	1612.94	426.847	70	69.83	50	50.07
319.953	1612.88	426.791	70	69.95	50	49.99
320.122	1612.93	426.85	70	69.89	50	50.06
320.292	1612.95	426.858	70	69.92	50	50.03
320.45	1612.92	426.821	70	69.98	50	50
320.62	1612.93	426.821	70	69.98	50	50.03
320.798	1612.94	426.842	70	69.92	50	50.02
320.956	1612.98	426.883	70	69.86	50	50.02
321.116	1612.96	426.848	70	69.92	50	50.01
321.29	1612.92	426.83	70	69.92	50	50.03
321.464	1612.92	426.848	70	69.98	50	49.99
321.62	1612.93	426.826	70	69.92	50	50
321.783	1612.93	426.813	70	69.95	50	50.01
321.959	1612.95	426.851	70	69.98	50	50.01
322.12	1612.96	426.851	70	69.92	50	49.99
322.289	1612.96	426.87	70	69.92	50	50.01
322.458	1612.97	426.845	70	69.86	50	50.04
322.62	1612.93	426.845	70	69.86	50	50.03
322.794	1612.92	426.822	70	69.98	50	50.02
322.952	1612.96	426.876	70	70.01	50	49.99
323.127	1612.89	426.809	70	69.98	50	50
323.293	1612.97	426.885	70	69.86	50	50.04
323.461	1612.93	426.843	70	69.92	50	50.04
323.626	1612.91	426.799	70	69.98	50	50.01
323.799	1612.94	426.868	70	69.89	50	50.05
323.956	1612.89	426.809	70	69.92	50	49.99
324.135	1612.93	426.815	70	69.95	50	50.04
324.294	1612.96	426.907	70	69.8	50	50.06
324.454	1612.91	426.792	70	69.92	50	50.02
324.616	1612.96	426.864	70	69.95	50	50.02
324.791	1612.93	426.827	70	69.95	50	50.05
324.964	1612.95	426.875	70	69.98	50	49.98
325.121	1612.93	426.846	70	69.95	50	50.01
325.287	1612.96	426.835	70	69.89	50	50.03
325.461	1612.93	426.836	70	69.95	50	50.02
325.624	1612.98	426.889	70	70.01	50	50.01
325.786	1612.96	426.872	70	69.95	50	50
325.963	1612.98	426.893	70	69.8	50	50.07
326.124	1612.95	426.847	70	69.98	50	50.01
326.291	1613	426.924	70	69.89	50	50.02
326.452	1612.97	426.847	70	69.92	50	50.01
326.616	1612.97	426.863	70	70.01	50	49.98
326.792	1613	426.914	70	70.01	50	49.99
326.963	1612.98	426.893	70	69.86	50	50.03
327.117	1612.96	426.844	70	69.95	50	50.01
327.303	1612.98	426.904	70	69.89	50	50.06
327.46	1612.95	426.882	70	69.92	50	50.01
327.612	1612.97	426.829	70	69.86	50	50.03
327.796	1612.94	426.841	70	70.01	50	50.01
327.951	1612.99	426.893	70	69.95	50	50
328.118	1612.98	426.858	70	69.95	50	50.03
328.296	1613	426.899	70	69.98	50	50.03
328.462	1612.95	426.829	70	69.95	50	49.98
328.627	1612.99	426.887	70	69.8	50	50.06
328.794	1612.96	426.883	70	69.89	50	50.04
328.953	1613	426.921	70	69.86	50	50.06
329.126	1612.99	426.902	70	69.95	50	50.01
329.293	1612.94	426.845	70	70.03	50	49.98
329.462	1612.96	426.885	70	70.03	50	49.99
329.624	1612.97	426.852	70	69.98	50	50.02
329.795	1612.95	426.848	70	69.95	50	50.03
329.97	1613.02	426.919	70	69.92	50	50.06
330.122	1613.01	426.917	70	69.98	50	50
330.288	1612.99	426.886	70	69.92	50	50.02
330.46	1612.94	426.864	70	69.98	50	50.02
330.623	1613.02	426.933	70	69.86	50	50.04
330.791	1612.94	426.851	70	69.95	50	50.02
330.961	1612.99	426.913	70	69.86	50	50.05
331.126	1613.02	426.911	70	69.8	50	50.07
331.296	1613.06	426.98	70	69.98	50	50
331.447	1612.96	426.853	70	69.98	50	50
331.632	1612.99	426.905	70	70.01	50	50.02
331.748	1613.07	426.992	70	69.74	50	50.06
[truncated: 1,697 more rows]

## Sheet: 6 mm thick Mettler 50C
Sample	PU Foam 6 mm
Dimensions (mm)	6.08 x 20.00 x 14.86
Instrument	Mettler DVS
Date(s)	12/29/2021 + 1/4/2021
Temperature (øC)	50
Time in hours	Total Weight in mg	Net Weight (Sample - Tare) in mg	RH set in %	RH read in %	Temp set in °C	Temp read in °C
0.0872222	1809.75	632.877	0	5.4	50	33.72
0.279167	1809.42	632.456	0	4.85	50	45.67
0.48	1808.53	631.603	0	5.12	50	49.62
0.676389	1808.09	631.262	0	5.24	50	49.62
0.869722	1807.98	631.235	0	4.94	50	50.23
1.04972	1807.5	630.615	0	4.76	50	50.12
1.21056	1807.28	630.409	0	3.57	50	50.24
1.37167	1806.91	630.019	0	3.1	50	50.46
1.52222	1806.78	629.859	0	2.59	50	50.1
1.70111	1806.45	629.528	0	2.15	50	50.17
1.86111	1806.23	629.289	0	2.02	50	50.09
2.02778	1806.09	629.131	0	1.83	50	50.13
2.20528	1805.83	628.867	0	1.75	50	50.1
2.3675	1805.66	628.786	0	1.72	50	50.08
2.53694	1805.39	628.6	0	1.68	50	50.12
2.69278	1805.2	628.44	0	1.65	50	50.04
2.86194	1805.06	628.248	0	1.59	50	50.08
3.02639	1804.92	628.152	0	1.52	50	50.07
3.205	1804.75	628.015	0	1.49	50	50.05
3.37639	1804.69	627.916	0	1.49	50	50.06
3.53111	1804.56	627.799	0	1.49	50	50
3.69528	1804.46	627.689	0	1.46	50	50.11
3.86222	1804.3	627.535	0	1.45	50	50.04
4.03278	1804.22	627.452	0	1.43	50	50.02
4.195	1804.13	627.345	0	1.41	50	50.07
4.36972	1804.08	627.32	0	1.42	50	49.98
4.52833	1803.97	627.241	0	1.41	50	50.03
4.69972	1803.89	627.084	0	1.38	50	50.01
4.87972	1803.76	626.928	0	1.38	50	50.08
5.02833	1803.76	626.974	0	1.38	50	50.01
5.19722	1803.68	626.855	0	1.35	50	50.08
5.37111	1803.67	626.864	0	1.35	50	50.03
5.53361	1803.56	626.764	0	1.35	50	50.05
5.69667	1803.48	626.668	0	1.35	50	50.07
5.86528	1803.48	626.683	0	1.35	50	50.03
6.03583	1803.35	626.484	0	1.35	50	50.05
6.19889	1803.33	626.504	0	1.35	50	50.03
6.36	1803.29	626.447	0	1.35	50	50.04
6.52861	1803.26	626.411	0	1.32	50	50.01
6.69611	1803.18	626.367	0	1.3	50	50.04
6.87111	1803.13	626.328	0	1.31	50	50.1
7.03	1803.07	626.214	0	1.32	50	50.02
7.19333	1803.05	626.189	0	1.32	50	50.01
7.35833	1803.02	626.191	0	1.28	50	50.01
7.52944	1803.1	626.082	0	1.28	50	50.06
7.68917	1802.92	626.098	0	1.27	50	49.97
7.86306	1802.87	626.016	0	1.25	50	50.05
8.02889	1802.87	626.038	0	1.27	50	50.02
8.19222	1802.83	625.98	0	1.25	50	49.99
8.36528	1802.76	625.886	0	1.25	50	50.06
8.52528	1802.77	625.896	0	1.25	50	49.96
8.69833	1802.67	625.827	0	1.25	50	49.99
8.87694	1802.68	625.827	0	1.25	50	50.06
9.03583	1802.69	625.8	0	1.25	50	50
9.19889	1802.62	625.788	0	1.25	50	50.07
9.37	1802.57	625.754	0	1.27	50	50.06
9.53889	1802.54	625.655	0	1.28	50	50.08
9.70417	1802.5	625.62	0	1.28	50	50
9.87472	1802.52	625.624	0	1.28	50	50.06
10.0358	1802.47	625.593	0	1.28	50	50.03
10.1958	1802.47	625.629	0	1.28	50	50.02
10.3647	1802.45	625.574	0	1.25	50	50.02
10.5225	1802.46	625.628	0	1.25	50	50
10.7031	1802.37	625.504	0	1.25	50	49.98
10.8608	1802.38	625.526	0	1.25	50	50.02
11.0264	1802.43	625.574	0	1.25	50	50.01
11.1928	1802.31	625.464	0	1.24	50	50.01
11.3661	1802.32	625.468	0	1.22	50	49.96
11.5367	1802.33	625.477	0	1.25	50	50.03
11.7058	1802.26	625.396	0	1.23	50	50.07
11.87	1802.25	625.347	0	1.25	50	50.1
12.035	1802.22	625.357	0	1.22	50	50.01
12.2014	1802.23	625.377	0	1.22	50	50.02
12.3683	1802.21	625.361	0	1.23	50	50.02
12.5339	1802.18	625.331	0	1.25	50	50.03
12.6989	1802.19	625.348	0	1.24	50	50.01
12.8681	1802.14	625.279	0	1.22	50	50.06
13.0383	1802.13	625.255	0	1.22	50	50.04
13.1939	1802.15	625.308	0	1.22	50	50.01
13.3683	1802.06	625.217	0	1.22	50	50.07
13.5339	1802.08	625.202	0	1.22	50	50.09
13.7058	1802.09	625.247	0	1.22	50	50.01
13.8611	1802.08	625.219	0	1.23	50	50.04
14.0297	1802.04	625.18	0	1.22	50	50.03
14.1964	1802.06	625.189	0	1.22	50	50
14.3678	1802.02	625.152	0	1.22	50	50.03
14.5322	1802.01	625.132	0	1.22	50	50.04
14.7	1802.02	625.124	0	1.22	50	50.03
14.8806	1801.98	625.086	0	1.22	50	50.04
15.0444	1801.95	625.076	0	1.22	50	50.09
15.2031	1801.94	625.054	0	1.22	50	50.08
15.3692	1801.93	625.093	0	1.22	50	50.08
15.5419	1801.93	625.057	0	1.22	50	50.04
15.6922	1801.98	625.115	0	1.22	50	49.99
15.8625	1801.93	625.088	0	1.22	50	50.07
16.035	1801.91	625.058	0	1.22	50	50.07
16.2025	1801.88	625.005	0	1.22	50	50.02
16.3597	1801.94	625.083	0	1.2	50	49.98
16.54	1801.87	625.032	0	1.19	50	50.05
16.7031	1801.88	624.987	0	1.22	50	50.09
16.8675	1801.87	624.988	0	1.22	50	50.06
17.0364	1801.85	624.955	0	1.22	50	50.11
17.1956	1801.85	625.021	0	1.22	50	50
17.3669	1801.88	624.974	0	1.19	50	50.02
17.5289	1801.83	624.987	0	1.19	50	50.06
17.7072	1801.8	624.967	0	1.19	50	50.05
17.8617	1801.81	624.955	0	1.19	50	50.03
18.0314	1801.86	625.002	0	1.17	50	50.05
18.2053	1801.87	624.991	0	1.19	50	50.04
18.3772	1801.78	624.908	0	1.18	50	50.11
18.5397	1801.77	624.896	0	1.18	50	50.09
18.7	1801.79	624.953	0	1.19	50	50.04
18.8633	1801.74	624.893	0	1.19	50	50.05
19.0311	1801.77	624.901	0	1.19	50	50.02
19.1983	1801.78	624.931	0	1.19	50	50
19.3642	1801.74	624.84	0	1.19	50	50.06
19.5339	1801.75	624.892	0	1.19	50	50
19.7039	1801.75	624.886	0	1.19	50	49.98
19.8717	1801.74	624.862	0	1.22	50	49.96
20.0308	1801.74	624.872	0	1.19	50	50.06
20.2133	1801.77	624.916	0	1.19	50	50.02
20.3653	1801.71	624.84	0	1.2	50	50.07
20.5289	1801.72	624.854	0	1.19	50	50.07
20.7064	1801.71	624.816	0	1.18	50	50.1
20.8661	1801.71	624.859	0	1.18	50	50.1
21.0425	1801.68	624.795	0	1.17	50	50.08
21.1961	1801.74	624.873	0	1.19	50	50
21.3683	1801.7	624.831	0	1.15	50	50.04
21.5411	1801.68	624.861	0	1.17	50	50.13
21.7153	1801.67	624.795	0	1.18	50	50.16
21.8722	1801.66	624.797	0	1.19	50	50.05
22.0356	1801.71	624.792	0	1.19	50	50.06
22.1972	1801.66	624.775	0	1.18	50	50.07
22.375	1801.79	624.909	0	1.19	50	50.07
22.5353	1801.68	624.771	0	1.17	50	50.11
22.6964	1801.66	624.762	0	1.15	50	50.04
22.8656	1801.65	624.782	0	1.15	50	50.05
23.0264	1801.72	624.824	0	1.15	50	50.01
23.1931	1801.68	624.8	0	1.14	50	50.04
23.3608	1801.66	624.79	0	1.14	50	50.01
23.5303	1801.63	624.752	0	1.12	50	49.95
23.6978	1801.67	624.777	0	1.12	50	49.99
23.8683	1801.65	624.764	0	1.12	50	50.06
24.0308	1801.65	624.781	0	1.15	50	49.98
24.1981	1801.65	624.765	0	1.15	50	50.01
24.3744	1801.68	624.78	0	1.15	50	50.04
24.5303	1801.62	624.742	0	1.15	50	50.03
24.6908	1801.66	624.764	0	1.12	50	50.04
24.8644	1801.62	624.692	0	1.12	50	50.02
25.0325	1801.62	624.734	0	1.12	50	50.05
25.1969	1801.66	624.788	0	1.12	50	50.04
25.3739	1801.59	624.679	0	1.12	50	50.06
25.5317	1801.64	624.758	0	1.14	50	49.99
25.7056	1801.59	624.727	0	1.12	50	50.08
25.8658	1801.6	624.726	0	1.12	50	50.03
26.0367	1801.66	624.81	0	1.12	50	50.04
26.1939	1801.64	624.783	0	1.12	50	50.01
26.3686	1801.57	624.719	0	1.12	50	50.06
26.5372	1801.61	624.734	0	1.14	50	50.02
26.6925	1801.57	624.7	0	1.12	50	50
26.8831	1801.57	624.648	0	1.13	50	50.13
27.04	1801.54	624.653	0	1.15	50	50.08
27.1981	1801.58	624.693	0	1.15	50	50.01
27.3747	1801.6	624.702	0	1.14	50	50.05
27.5322	1801.57	624.715	0	1.15	50	50.05
27.6897	1801.6	624.708	0	1.14	50	49.99
27.8572	1801.58	624.69	0	1.12	50	50
28.0339	1801.57	624.693	0	1.12	50	50
28.19	1801.59	624.714	0	1.11	50	49.98
28.3706	1801.55	624.666	0	1.12	50	50.03
28.5361	1801.54	624.652	0	1.12	50	50.09
28.7028	1801.54	624.663	0	1.12	50	50.05
28.8586	1801.59	624.675	0	1.12	50	49.98
28.9772	1801.58	624.659	0	1.17	50	50.01
29.1411	1801.75	624.85	5	4.68	50	50.06
29.3064	1801.83	624.925	5	4.94	50	50
29.4731	1801.93	625.01	5	5.01	50	49.98
29.6447	1801.95	625.05	5	5.01	50	49.94
29.8058	1802.05	625.149	5	4.98	50	49.99
29.9825	1802.07	625.165	5	4.98	50	50.05
30.1378	1802.1	625.198	5	4.98	50	49.97
30.3111	1802.1	625.185	5	5.01	50	50.02
30.4719	1802.18	625.26	5	5.01	50	49.99
30.6517	1802.25	625.345	5	5.05	50	50.05
30.8039	1802.23	625.321	5	5.09	50	49.99
30.9775	1802.23	625.287	5	5.12	50	50.03
31.1458	1802.26	625.296	5	5.16	50	50.01
31.3128	1802.27	625.328	5	5.12	50	50.05
31.4717	1802.28	625.378	5	5.09	50	50.04
31.6342	1802.32	625.338	5	5.09	50	50.02
31.805	1802.36	625.394	5	5.07	50	49.98
31.9797	1802.3	625.377	5	5.05	50	49.99
32.1472	1802.45	625.52	5	5.05	50	49.96
32.3125	1802.35	625.432	5	5.05	50	50.05
32.4678	1802.54	625.51	5	5.05	50	50
32.6419	1802.37	625.469	5	5.03	50	50.03
32.8158	1802.38	625.435	5	5.05	50	50.01
32.9986	1802.39	625.443	5	5.01	50	50.09
33.1444	1802.44	625.523	5	5.01	50	50.03
33.3222	1802.42	625.516	5	5.01	50	50.12
33.4794	1802.43	625.528	5	5.01	50	50.01
33.6361	1802.53	625.621	5	5.01	50	49.99
33.8208	1802.47	625.532	5	5.01	50	50.06
33.9711	1802.5	625.608	5	5.01	50	50.01
34.145	1802.54	625.629	5	5.01	50	49.97
34.3139	1802.5	625.56	5	5.01	50	50.02
34.475	1802.54	625.602	5	5.01	50	50.02
34.6406	1802.53	625.587	5	5.01	50	49.97
34.8053	1802.52	625.573	5	5.01	50	49.98
34.9778	1802.5	625.553	5	5.01	50	50
35.1361	1802.59	625.632	5	5.01	50	49.95
35.3153	1802.58	625.642	5	5.01	50	49.97
35.4831	1802.56	625.659	5	5.01	50	50.01
35.6464	1802.55	625.61	5	5.01	50	49.98
35.8075	1802.55	625.693	5	5.01	50	50.06
35.9833	1802.63	625.725	5	5.01	50	50.01
36.1508	1802.57	625.629	5	5.01	50	50.03
36.31	1802.54	625.624	5	5.01	50	50.02
36.4736	1802.62	625.698	5	5.01	50	49.98
36.6414	1802.63	625.68	5	5.01	50	49.99
36.8028	1802.66	625.73	5	5.01	50	49.94
36.9753	1802.6	625.676	5	5.01	50	50
37.1439	1802.59	625.669	5	5.01	50	50.03
37.3056	1802.6	625.697	5	5.01	50	50
37.4922	1802.59	625.674	5	5.01	50	50.07
37.6367	1802.59	625.666	5	5.01	50	49.97
37.8003	1802.7	625.747	5	5.01	50	50
37.9744	1802.61	625.642	5	5.01	50	50.03
38.1381	1802.64	625.691	5	5.01	50	49.98
38.3197	1802.6	625.688	5	5.01	50	50.04
38.4781	1802.66	625.722	5	5.01	50	50.01
38.6481	1802.68	625.748	5	5.01	50	49.95
38.8114	1802.62	625.702	5	5.01	50	50.03
38.9833	1802.64	625.693	5	5.01	50	50.03
39.14	1802.62	625.68	5	5.01	50	50.07
39.3161	1802.66	625.72	5	5.01	50	50.06
39.4775	1802.62	625.699	5	5.01	50	50.03
39.6381	1802.68	625.754	5	5.01	50	49.97
39.8053	1802.65	625.717	5	5.01	50	50.02
39.9831	1802.63	625.659	5	5.01	50	50.01
40.1486	1802.73	625.801	5	5.01	50	49.98
40.3081	1802.65	625.714	5	5.01	50	50.04
40.4806	1802.63	625.729	5	5.01	50	50.03
40.6392	1802.65	625.744	5	5.01	50	50
40.8044	1802.68	625.733	5	5.01	50	50.01
40.9778	1802.68	625.769	5	5.01	50	50.02
41.1439	1802.64	625.737	5	5.01	50	50.04
41.3153	1802.69	625.772	5	5.01	50	50.01
41.4797	1802.65	625.739	5	5.01	50	50.09
41.6447	1802.66	625.734	5	5.01	50	50.09
41.8047	1802.72	625.783	5	5.01	50	49.98
41.9733	1802.71	625.764	5	5.01	50	50
42.1592	1802.67	625.759	5	5.01	50	50.03
42.3039	1802.65	625.702	5	5.01	50	50.01
42.4725	1802.72	625.78	5	5.01	50	50.03
42.6481	1802.69	625.746	5	5.01	50	50.01
42.8125	1802.74	625.816	5	5.01	50	49.98
42.9636	1802.69	625.735	5	5.01	50	49.97
43.15	1802.67	625.727	5	5.01	50	50.04
43.3064	1802.69	625.726	5	5.01	50	50.06
43.4736	1802.7	625.76	5	5.01	50	49.98
43.655	1802.69	625.772	5	5.01	50	50.11
43.8192	1802.68	625.777	5	5.05	50	50.05
43.975	1802.74	625.815	5	5.05	50	49.98
44.1428	1802.74	625.811	5	5.01	50	50.03
44.3067	1802.71	625.793	5	5.01	50	50
44.4803	1802.69	625.769	5	5.01	50	50.03
44.6478	1802.68	625.741	5	5.01	50	50.05
44.8058	1802.68	625.724	5	5.01	50	49.99
44.9806	1802.7	625.769	5	5.01	50	50.02
45.1353	1802.77	625.847	5	5.01	50	49.97
45.3169	1802.82	625.903	5	5.01	50	50.03
45.4731	1802.73	625.789	5	5.01	50	49.97
45.6467	1802.69	625.76	5	5.01	50	50.07
45.8153	1802.65	625.732	5	5.01	50	50.04
45.9658	1802.77	625.82	5	5.01	50	49.98
46.1428	1802.7	625.713	5	5.01	50	50.01
46.3078	1802.71	625.758	5	5.01	50	49.99
46.4806	1802.7	625.776	5	5.01	50	50.02
46.6461	1802.72	625.809	5	5.01	50	50.03
46.8039	1802.71	625.719	5	5.01	50	50.04
46.9689	1802.71	625.742	5	5.01	50	50.01
47.1403	1802.68	625.734	5	5.01	50	49.91
47.3092	1802.81	625.881	5	5.01	50	49.99
47.4839	1802.71	625.762	5	5.01	50	50.01
47.6433	1802.76	625.827	5	5.01	50	49.98
47.815	1802.7	625.775	5	5.01	50	50.07
47.9675	1802.77	625.831	5	5.01	50	50
48.1422	1802.71	625.779	5	5.01	50	50.02
48.305	1802.76	625.786	5	5.01	50	49.98
48.4728	1802.73	625.787	5	5.01	50	49.97
48.6506	1802.72	625.789	5	5.01	50	50.02
48.8053	1802.79	625.851	5	5.03	50	49.95
48.9864	1802.77	625.84	5	5.03	50	49.97
49.1381	1802.71	625.779	5	5.01	50	50.01
49.3028	1802.72	625.79	5	5.01	50	50.03
49.4267	1802.71	625.814	5	5.05	50	50.07
49.5889	1802.89	625.958	10	9.99	50	50.02
49.7622	1803	626.061	10	10.01	50	50.06
49.9283	1803.09	626.163	10	9.94	50	50.05
50.0953	1803.14	626.207	10	9.99	50	50.06
50.2661	1803.19	626.241	10	10.01	50	50.08
50.4303	1803.25	626.283	10	9.99	50	50.03
50.59	1803.33	626.372	10	10.03	50	49.99
50.7678	1803.3	626.35	10	9.94	50	50.04
50.9283	1803.36	626.417	10	9.99	50	50.04
51.0928	1803.43	626.434	10	10.03	50	50.03
51.2569	1803.39	626.441	10	9.99	50	50.01
51.4272	1803.41	626.446	10	9.99	50	50
51.6028	1803.43	626.503	10	9.99	50	50.07
51.7561	1803.49	626.566	10	9.99	50	50.03
51.9192	1803.56	626.601	10	9.99	50	50
52.1006	1803.49	626.533	10	10.03	50	50.02
52.2492	1803.54	626.583	10	10.07	50	50.01
52.4214	1803.57	626.604	10	10.07	50	50.04
52.5853	1803.61	626.684	10	10.1	50	49.97
52.7561	1803.56	626.551	10	10.07	50	50
52.9181	1803.79	626.672	10	10.07	50	49.99
53.0978	1803.63	626.691	10	10.03	50	50.01
53.2597	1803.63	626.683	10	10.03	50	50.03
53.4222	1803.66	626.704	10	10.03	50	50.01
53.5936	1803.73	626.757	10	9.99	50	50.02
53.77	1803.66	626.738	10	9.99	50	50.1
53.9239	1803.68	626.711	10	10.03	50	49.95
54.0928	1803.68	626.739	10	10.01	50	50.03
54.2533	1803.68	626.725	10	10.03	50	50.02
54.4347	1803.72	626.77	10	10.01	50	50.03
54.5922	1803.71	626.731	10	9.99	50	50.03
54.7625	1803.69	626.766	10	10.01	50	50.04
54.9242	1803.72	626.786	10	10.01	50	50.05
55.0897	1803.85	626.924	10	10.03	50	49.95
55.2583	1803.76	626.832	10	10.01	50	50.05
55.4242	1803.74	626.782	10	10.03	50	50.05
55.5883	1803.77	626.805	10	10.03	50	50
55.7533	1803.77	626.795	10	9.99	50	50.03
55.9408	1803.8	626.848	10	9.99	50	50.11
56.0956	1803.76	626.821	10	9.99	50	50.05
56.2572	1803.78	626.815	10	10.03	50	50
56.4331	1803.79	626.84	10	9.99	50	50.13
56.5953	1803.81	626.878	10	10.03	50	50.01
56.7625	1803.83	626.884	10	9.99	50	50.06
56.9253	1803.81	626.865	10	9.99	50	50.03
57.0836	1803.83	626.881	10	10.03	50	49.98
57.2722	1803.8	626.862	10	10.03	50	50.03
57.4303	1803.84	626.905	10	9.99	50	50.07
57.595	1803.79	626.861	10	10.01	50	50.04
57.7656	1803.84	626.875	10	10.01	50	50.04
57.9261	1803.83	626.893	10	9.99	50	50.05
58.0864	1803.86	626.873	10	10.03	50	50
58.2564	1803.88	626.922	10	10.03	50	50.01
58.4242	1803.91	626.952	10	10.03	50	49.98
58.5914	1803.83	626.903	10	10.03	50	50.02
58.75	1803.86	626.899	10	10.03	50	49.98
58.9228	1803.99	626.876	10	10.03	50	50.03
59.0931	1803.9	626.94	10	10.03	50	50.01
59.2511	1803.86	626.932	10	9.99	50	50.02
59.4342	1803.87	626.95	10	10.03	50	50.03
59.5867	1803.84	626.913	10	10.03	50	50.01
59.7597	1803.9	626.942	10	10.03	50	50.01
59.9175	1803.86	626.897	10	10.03	50	50.01
60.0939	1803.91	626.929	10	10.03	50	49.96
60.2608	1803.88	626.96	10	10.03	50	49.99
60.4233	1803.91	626.943	10	10.01	50	50.04
60.5992	1803.91	626.97	10	9.99	50	50.08
60.7625	1803.88	626.928	10	9.99	50	50.08
60.9342	1803.92	626.956	10	10.03	50	50.02
61.0869	1803.91	626.98	10	10.03	50	49.99
61.2678	1803.87	626.907	10	10.03	50	50.02
61.4272	1804.08	626.974	10	10.03	50	50.04
61.5892	1803.89	626.925	10	10.01	50	50.03
61.7586	1803.87	626.918	10	10.03	50	50.03
61.9286	1803.91	626.984	10	10.01	50	50.06
62.095	1803.95	626.999	10	10.03	50	50.02
62.2608	1803.91	626.967	10	9.99	50	50.04
62.4222	1803.93	626.969	10	10.03	50	49.98
62.5983	1803.92	626.967	10	10.01	50	50.04
62.7608	1803.91	626.952	10	10.03	50	49.98
62.9208	1803.94	626.999	10	10.01	50	50.02
63.0903	1803.93	626.968	10	10.01	50	50.05
63.2572	1803.91	626.977	10	10.01	50	50.01
63.4169	1803.95	626.967	10	10.03	50	49.98
63.6039	1803.91	626.949	10	10.03	50	50.05
63.7539	1803.94	626.976	10	9.99	50	50.03
63.9353	1803.91	626.942	10	10.03	50	50.04
64.1006	1803.97	627.034	10	9.99	50	50.1
64.2656	1803.97	627.026	10	10.03	50	50.02
64.4281	1803.91	626.975	10	9.99	50	50.09
64.6078	1803.9	626.93	10	10.03	50	50.06
64.7603	1803.93	626.963	10	9.99	50	50.06
64.9289	1803.92	626.944	10	10.01	50	50.03
65.0944	1803.92	626.935	10	10.01	50	50.03
65.2667	1803.92	626.972	10	10.03	50	50.04
65.4244	1803.98	627.048	10	10.03	50	50.01
65.5928	1803.92	626.939	10	10.03	50	50.01
65.7572	1803.88	626.927	10	10.03	50	49.95
65.9203	1803.96	626.976	10	10.01	50	50.02
66.1003	1803.93	627.008	10	10.03	50	50.01
66.2669	1803.95	627.004	10	9.99	50	50.07
66.4311	1803.95	627.005	10	9.99	50	50.08
66.59	1803.95	627.01	10	10.03	50	50.04
66.7617	1803.92	626.971	10	10.01	50	50.06
66.9264	1803.94	626.991	10	10.03	50	50.03
67.0922	1804.08	626.98	10	10.01	50	50.01
67.2578	1803.94	626.927	10	9.99	50	50.03
67.4239	1803.94	626.978	10	10.03	50	50.01
67.5914	1803.94	626.983	10	10.01	50	50.02
67.7586	1803.96	626.963	10	10.03	50	50.01
67.9314	1803.94	626.98	10	10.03	50	50.04
68.1033	1804.01	627.046	10	10.03	50	50.01
68.2489	1803.98	627.019	10	10.03	50	49.98
68.4378	1803.96	627.009	10	10.03	50	50.07
68.5958	1803.96	627.005	10	10.01	50	50.04
68.755	1803.98	627.032	10	9.99	50	50.01
68.9264	1803.99	627.04	10	10.03	50	50.01
69.0869	1803.94	626.992	10	10.03	50	49.99
69.2628	1803.97	627.035	10	10.03	50	50
69.4261	1803.93	626.987	10	10.03	50	50.04
69.5911	1803.91	626.972	10	9.99	50	50.02
69.7572	1804.06	627.113	10	10.03	50	50.03
69.9233	1803.95	626.975	10	10.03	50	50.02
70.0914	1803.95	626.977	10	10.01	50	50.02
70.2656	1803.99	627.015	10	10.03	50	50.04
70.4403	1803.96	626.999	10	10.01	50	50.05
70.5953	1803.95	626.974	10	10.01	50	50.04
70.7575	1803.99	627.054	10	10.01	50	50.05
70.9228	1804	627.038	10	10.03	50	50
71.0881	1803.97	626.984	10	9.99	50	50.05
71.2531	1803.96	626.992	10	9.99	50	50
71.4258	1803.99	627.022	10	9.99	50	50.04
71.6069	1803.97	627.032	10	9.99	50	50.09
71.7525	1804	627.016	10	10.01	50	50
71.9267	1803.99	627.017	10	9.99	50	50.05
72.0972	1804	627.041	10	9.99	50	50.08
72.2589	1804.01	627.032	10	9.99	50	50.09
72.4261	1803.98	627.026	10	9.99	50	50
72.5983	1804.02	627.065	10	10.03	50	50.04
72.7547	1804.01	627.032	10	10.03	50	50.01
72.9236	1803.96	626.97	10	10.01	50	50.03
73.0942	1804.09	627.157	10	10.03	50	50.02
73.2581	1803.97	627.023	10	9.99	50	50.01
73.4414	1803.96	627.01	10	9.99	50	50.07
73.5958	1804.01	627.061	10	9.99	50	50.06
73.7572	1803.97	627.028	10	10.03	50	50.03
73.9367	1804	627.037	10	10.03	50	50.06
74.0883	1803.91	626.958	10	10.01	50	49.99
74.2586	1803.98	626.988	10	10.01	50	50.04
74.4336	1803.98	627.033	10	10.03	50	50.04
74.5875	1803.98	626.993	10	10.03	50	50
74.7642	1803.93	626.948	10	10.01	50	50.03
74.925	1803.99	627.026	10	10.03	50	50.04
75.0914	1804.01	627.045	10	10.03	50	50.02
75.2586	1804	627.02	10	9.99	50	50.07
75.4253	1803.94	626.961	10	10.03	50	50.02
75.5947	1803.95	626.947	10	10.03	50	50.07
75.7569	1804.02	627.019	10	10.03	50	49.98
75.9239	1803.97	627.011	10	9.99	50	50.07
76.1003	1803.98	627.042	10	10.03	50	50.04
76.2689	1804	627.053	10	9.99	50	50.09
76.4172	1804.04	627.07	10	10.03	50	49.97
76.5928	1803.98	627.018	10	10.03	50	50.05
76.7569	1804.02	627.042	10	10.03	50	50.01
76.9333	1804.01	627.056	10	10.03	50	50.04
77.0883	1804.01	627.057	10	10.01	50	50.03
77.2528	1803.95	626.999	10	9.99	50	50.05
77.4292	1804	627.044	10	9.99	50	50.08
77.5931	1804.03	627.069	10	10.03	50	49.99
77.7531	1804.02	627.009	10	10.03	50	50.01
77.9231	1803.97	627.013	10	10.03	50	49.98
78.0992	1803.97	626.978	10	10.03	50	49.98
78.2672	1803.99	627.008	10	10.03	50	50.02
78.4325	1804.03	627.038	10	9.99	50	50.08
78.5906	1803.99	626.993	10	10.01	50	50.05
78.7589	1804.03	627.086	10	10.03	50	50.01
78.9314	1803.95	627.03	10	9.99	50	50.07
79.0939	1803.97	627.018	10	10.01	50	50.04
79.2558	1803.99	627.029	10	10.03	50	50.03
79.4303	1804.02	627.04	10	10.03	50	50.04
79.5889	1803.99	627.026	10	10.03	50	49.99
79.7633	1804.02	627.005	10	10.03	50	50.02
79.9281	1804.06	627.088	10	10.03	50	50.03
80.0975	1803.96	626.978	10	10.03	50	50.01
80.22	1803.95	627.003	10	10.01	50	50.02
80.3947	1804.11	627.176	15	14.91	50	50.07
80.5564	1804.25	627.284	15	14.96	50	50.06
80.7339	1804.31	627.286	15	14.96	50	50.08
80.8831	1804.36	627.403	15	15	50	49.98
81.0631	1804.38	627.416	15	14.98	50	50.05
81.2106	1804.46	627.473	15	14.93	50	50.05
81.3792	1804.48	627.495	15	15	50	50.06
81.5525	1804.52	627.545	15	15	50	50
81.7272	1804.57	627.611	15	14.91	50	50.08
81.8911	1804.57	627.618	15	14.96	50	50.05
82.0517	1804.58	627.626	15	14.98	50	50.01
82.2217	1804.65	627.651	15	15.05	50	49.99
82.3831	1804.63	627.642	15	15	50	49.99
82.5547	1804.69	627.715	15	15.05	50	50.02
82.7222	1804.66	627.638	15	14.96	50	50.03
82.8875	1804.66	627.696	15	15	50	50
83.0508	1804.69	627.697	15	15	50	50.04
83.2325	1804.68	627.68	15	15.03	50	50.11
83.3819	1804.73	627.742	15	15.03	50	49.99
83.5458	1804.76	627.77	15	15.05	50	50.02
83.7367	1804.78	627.803	15	15.05	50	50.02
83.8944	1804.79	627.854	15	14.98	50	50.06
84.0514	1804.77	627.826	15	14.96	50	50.03
84.225	1804.78	627.819	15	14.98	50	50.04
84.3897	1804.78	627.826	15	15	50	50.05
84.5531	1804.8	627.836	15	15	50	49.99
84.7167	1804.8	627.843	15	15.03	50	50.02
84.8878	1804.81	627.839	15	14.98	50	50.05
85.0461	1804.86	627.906	15	15	50	50
85.2178	1804.84	627.844	15	15.09	50	50.03
85.3797	1804.87	627.889	15	15.05	50	50
85.5533	1804.85	627.867	15	15.05	50	49.98
85.7222	1804.89	627.923	15	15	50	50
85.8847	1804.86	627.867	15	15	50	49.99
86.0539	1804.85	627.918	15	15.03	50	49.98
86.2189	1804.87	627.876	15	15	50	50
86.3806	1804.92	627.952	15	15.05	50	50
86.5514	1804.85	627.859	15	15.07	50	50.03
86.7114	1805.02	627.929	15	15.05	50	49.98
86.8978	1804.87	627.906	15	15	50	50.04
87.0517	1804.89	627.947	15	15.05	50	49.98
87.2203	1804.92	627.916	15	15	50	50
87.3825	1804.9	627.901	15	15	50	50.01
87.5567	1804.94	627.976	15	14.96	50	50.01
87.7161	1804.92	627.937	15	14.96	50	50.01
87.8892	1804.89	627.933	15	15.03	50	50.01
88.0589	1804.89	627.933	15	15.05	50	50.04
88.215	1804.91	627.958	15	15.05	50	50.01
88.4003	1804.94	627.973	15	15.05	50	50.04
88.5606	1804.9	627.957	15	15	50	50.04
88.7222	1804.98	628.027	15	15	50	50.09
88.8861	1805.13	628.001	15	15	50	50.03
89.0469	1804.91	627.92	15	15	50	50.03
89.2186	1804.99	628.027	15	15	50	50.02
89.3903	1804.93	627.967	15	15	50	50
89.5639	1804.95	627.949	15	14.96	50	50.05
89.7153	1804.98	628.021	15	15.03	50	49.94
89.8872	1804.98	627.97	15	14.96	50	50.1
90.0519	1804.93	627.951	15	15	50	50.01
90.2169	1804.95	627.974	15	15	50	49.99
90.39	1805	628.031	15	14.96	50	50.04
90.5567	1804.95	627.988	15	14.96	50	50.04
90.7147	1804.98	628.014	15	15	50	50.02
90.8919	1805.02	628.068	15	14.98	50	50.05
91.0392	1804.98	627.995	15	15	50	49.99
91.2133	1804.97	628.009	15	15	50	49.98
91.3794	1804.96	627.957	15	15	50	50.03
91.5564	1804.96	627.982	15	15	50	50.02
91.7175	1805.01	628.018	15	15	50	50
91.8858	1805.02	628.06	15	15	50	50
92.0461	1804.96	628.012	15	15	50	49.99
92.2219	1804.96	627.975	15	15	50	50.04
92.3936	1804.97	627.996	15	14.96	50	50.06
92.5522	1804.96	627.977	15	15	50	50.02
92.7119	1804.99	628	15	15.05	50	49.98
92.8942	1805.01	628.032	15	15	50	50.06
93.0481	1805	628.035	15	15.05	50	50.01
93.2253	1805.02	628.033	15	15	50	50.09
93.3967	1805.01	627.993	15	15	50	50.03
93.5583	1805	628.006	15	15.05	50	50.03
93.7175	1805.03	628.041	15	15.05	50	50.02
93.8956	1805.01	628.044	15	15.05	50	50.03
94.0483	1804.99	628.007	15	15.05	50	50.03
94.2189	1805.01	628.027	15	15	50	50.07
94.3875	1804.99	627.979	15	15.05	50	50.04
94.55	1805.03	628.067	15	15.05	50	50.04
94.7169	1805	628.034	15	15.05	50	50
94.8861	1804.99	628.019	15	15.05	50	49.99
95.0486	1805	628.049	15	15	50	50.03
95.2211	1805	628.02	15	15	50	50.06
95.3758	1805.2	628.119	15	15.05	50	49.97
95.5733	1804.93	627.946	15	15.05	50	49.92
95.7183	1805.04	628.083	15	15	50	49.97
95.8883	1805.08	628.089	15	14.96	50	50.06
96.0539	1804.98	628.016	15	15	50	50.01
96.2258	1805	628.023	15	14.96	50	50.09
96.3958	1805.01	628.039	15	15	50	50.02
96.5547	1805.06	628.096	15	15.03	50	50.02
96.7344	1805.08	628.104	15	15	50	50.03
96.8828	1805.01	628.069	15	15	50	49.98
97.0514	1805.03	628.056	15	15	50	50.02
97.215	1805.04	628.033	15	15.05	50	49.99
97.3856	1805.02	628.035	15	15.03	50	50.01
97.5425	1805.06	628.053	15	15.05	50	49.94
97.7103	1805.05	628.15	15	15.05	50	49.97
97.8819	1805.03	628.053	15	15.05	50	49.98
98.0108	1805.01	628.018	15	15.05	50	50.01
98.1761	1805.22	628.252	20	20.05	50	50
98.3508	1805.26	628.273	20	19.98	50	50.05
98.5133	1805.33	628.317	20	19.95	50	50.03
98.6672	1805.38	628.394	20	19.98	50	50.03
98.8386	1805.46	628.475	20	20.03	50	50
99.0094	1805.58	628.48	20	19.98	50	50.02
99.1814	1805.53	628.571	20	19.98	50	50.02
99.3467	1805.5	628.553	20	19.98	50	50.02
99.5131	1805.57	628.616	20	20.03	50	50.03
99.6856	1805.58	628.589	20	20.03	50	50.03
99.8503	1805.59	628.599	20	19.93	50	50.04
100.01	1805.65	628.666	20	19.95	50	50.06
100.182	1805.62	628.649	20	19.98	50	50.03
100.348	1805.71	628.756	20	20.03	50	50.02
100.494	1805.67	628.672	20	20.03	50	49.97
100.679	1805.68	628.706	20	19.98	50	50.04
100.842	1805.72	628.748	20	19.98	50	50.02
101.019	1805.75	628.749	20	19.98	50	50.03
101.179	1805.74	628.754	20	19.98	50	50.05
101.349	1805.78	628.824	20	20.03	50	49.99
101.522	1805.76	628.805	20	20	50	50.07
101.686	1805.72	628.76	20	19.95	50	50.07
101.842	1805.75	628.788	20	19.93	50	50.06
102.016	1805.75	628.811	20	19.98	50	50.03
102.18	1805.77	628.815	20	19.93	50	50.05
102.342	1805.84	628.876	20	19.98	50	50.01
102.505	1805.82	628.832	20	20.03	50	50.03
102.687	1805.81	628.841	20	20.03	50	50.05
102.842	1805.81	628.848	20	20.03	50	50.03
103.015	1805.85	628.877	20	19.93	50	50.06
103.182	1805.84	628.905	20	19.98	50	50.05
103.341	1805.85	628.893	20	20.03	50	50
103.513	1805.87	628.893	20	19.95	50	50.06
103.672	1805.86	628.918	20	20.03	50	49.99
103.839	1805.87	628.894	20	20.08	50	50.02
104.018	1805.87	628.889	20	20.03	50	50.01
104.18	1805.91	628.978	20	20.03	50	49.96
104.339	1805.87	628.866	20	20.03	50	50.01
104.505	1805.85	628.878	20	20.03	50	50.01
104.678	1805.87	628.916	20	19.98	50	50.04
104.845	1805.87	628.91	20	19.98	50	50
105.012	1805.89	628.901	20	19.98	50	50.02
105.178	1805.96	628.992	20	19.98	50	50
105.337	1805.94	628.983	20	20.03	50	49.98
105.51	1805.91	628.886	20	20.03	50	50.05
105.68	1805.95	628.965	20	20	50	50.05
105.847	1805.92	628.949	20	20	50	50.02
106.009	1805.91	628.927	20	19.98	50	50.03
106.181	1805.92	628.946	20	19.98	50	50.02
106.349	1805.91	628.921	20	20	50	50.04
106.519	1805.95	628.947	20	20.05	50	50.01
106.646	1805.95	628.991	20	20.08	50	49.98
106.802	1806.06	629.054	25	24.91	50	50.04
106.967	1806.21	629.192	25	24.96	50	50.02
107.147	1806.25	629.292	25	25.07	50	50.03
107.306	1806.3	629.309	25	25.01	50	49.98
107.475	1806.32	629.349	25	24.96	50	50.02
107.651	1806.39	629.406	25	24.91	50	50.06
107.817	1806.45	629.466	25	25.01	50	50.06
107.979	1806.46	629.487	25	24.96	50	50.01
108.149	1806.49	629.515	25	24.93	50	50.06
108.306	1806.49	629.535	25	24.91	50	50.08
108.474	1806.54	629.534	25	24.96	50	50.04
108.643	1806.57	629.582	25	25.07	50	50
108.811	1806.55	629.546	25	24.96	50	50.03
108.985	1806.57	629.605	25	25.01	50	50.05
109.144	1806.57	629.608	25	24.91	50	50.03
109.302	1806.63	629.67	25	24.96	50	50.01
109.472	1806.76	629.669	25	25.06	50	50.06
109.648	1806.64	629.658	25	25.01	50	50.03
109.806	1806.63	629.62	25	24.96	50	49.99
109.976	1806.66	629.684	25	24.96	50	50.04
110.142	1806.68	629.697	25	24.99	50	50.04
110.31	1806.67	629.667	25	24.96	50	50.01
110.484	1806.73	629.758	25	25.01	50	49.99
110.646	1806.7	629.743	25	24.96	50	50.05
110.816	1806.75	629.766	25	25.01	50	49.98
110.976	1806.71	629.748	25	25.01	50	50.03
111.138	1806.74	629.73	25	24.96	50	50.02
111.312	1806.74	629.761	25	24.96	50	50.05
111.47	1806.79	629.812	25	25.01	50	49.96
111.638	1806.76	629.78	25	24.96	50	49.99
111.809	1806.78	629.788	25	25.01	50	50
111.983	1806.74	629.771	25	25.01	50	50.03
112.142	1806.78	629.828	25	24.96	50	50.05
112.306	1806.8	629.838	25	24.96	50	50.03
112.476	1806.85	629.885	25	25.07	50	50
112.65	1806.82	629.827	25	25.01	50	50.05
112.801	1806.86	629.877	25	24.96	50	49.98
112.965	1806.88	629.879	25	25.12	50	49.99
113.143	1806.83	629.851	25	25.01	50	50.03
113.314	1806.83	629.826	25	24.91	50	50.04
113.474	1806.85	629.904	25	24.96	50	49.97
113.638	1806.81	629.82	25	25.01	50	49.99
113.817	1806.84	629.881	25	25.01	50	50.02
113.977	1806.88	629.906	25	25.04	50	50
114.147	1806.83	629.849	25	24.96	50	50.05
114.312	1806.86	629.896	25	24.99	50	50.03
114.474	1806.92	629.941	25	25.01	50	49.99
114.644	1806.89	629.918	25	24.96	50	50.04
114.819	1806.88	629.887	25	25.01	50	50.04
114.978	1806.89	629.925	25	24.93	50	50.03
115.136	1806.92	629.953	25	25.01	50	50.01
115.314	1806.87	629.89	25	24.96	50	50.05
115.471	1806.91	629.887	25	24.96	50	49.99
115.646	1806.92	629.95	25	25.01	50	49.99
115.805	1806.91	629.955	25	25.01	50	50
115.979	1806.93	629.972	25	25.01	50	50.02
116.144	1806.93	629.947	25	25.07	50	49.97
116.305	1806.9	629.907	25	24.96	50	50.01
116.478	1806.94	629.951	25	25.01	50	50
116.642	1806.92	629.975	25	25.01	50	49.98
116.811	1806.98	629.984	25	25.01	50	50.02
116.977	1806.95	629.963	25	25.01	50	49.96
117.14	1806.95	629.956	25	25.01	50	50.03
117.318	1806.91	629.955	25	25.07	50	50.02
117.472	1806.97	629.99	25	25.01	50	49.99
117.643	1806.92	629.932	25	25.01	50	50.03
117.802	1806.95	629.948	25	25.07	50	49.99
117.98	1806.97	630.005	25	24.96	50	49.97
118.14	1806.94	629.97	25	24.96	50	50.01
118.311	1806.96	629.99	25	25.07	50	50.01
118.478	1807.03	630.056	25	25.01	50	50
118.645	1807.01	630.049	25	24.99	50	50.03
118.815	1807	630.021	25	25.01	50	50.02
118.974	1806.98	630.017	25	24.96	50	50.01
119.149	1806.98	629.996	25	25.01	50	50
119.313	1806.99	630.018	25	25.01	50	50.01
119.481	1806.97	629.983	25	25.01	50	50.05
119.642	1806.96	629.973	25	25.01	50	50.03
119.811	1807	630.032	25	25.01	50	50.03
119.983	1806.94	629.969	25	24.99	50	50.03
120.151	1806.94	629.983	25	24.99	50	50.04
120.287	1806.92	629.991	25	25.07	50	49.98
120.444	1807.1	630.2	30	29.89	50	50.04
120.613	1807.04	630.187	30	29.99	50	50.06
120.773	1807.15	630.288	30	29.94	50	49.99
120.947	1807.2	630.305	30	29.94	50	50.04
121.103	1807.26	630.366	30	29.94	50	49.99
121.278	1807.28	630.407	30	29.97	50	50.01
121.429	1807.29	630.373	30	30	50	49.99
121.617	1807.39	630.533	30	30	50	50.02
121.783	1807.38	630.488	30	30	50	49.97
121.939	1807.35	630.449	30	29.97	50	50.06
122.112	1807.4	630.517	30	30	50	50
122.276	1807.43	630.552	30	30.02	50	50.01
122.437	1807.49	630.666	30	30	50	50.02
122.613	1807.44	630.56	30	30.05	50	50.02
122.767	1807.49	630.655	30	30.02	50	49.99
122.95	1807.45	630.581	30	29.94	50	50.06
123.108	1807.48	630.592	30	30	50	50.01
123.275	1807.52	630.632	30	30	50	50.02
123.446	1807.52	630.661	30	29.94	50	50.04
123.603	1807.48	630.636	30	30.05	50	49.94
123.769	1807.62	630.735	30	30	50	50
123.943	1807.59	630.703	30	30.08	50	49.99
124.105	1807.57	630.729	30	30	50	49.98
124.285	1807.57	630.697	30	30	50	50.04
124.434	1807.65	630.74	30	30.02	50	49.97
124.61	1807.61	630.799	30	30.05	50	50.03
124.784	1807.58	630.691	30	29.94	50	50.03
124.953	1807.65	630.816	30	30.05	50	50.02
125.12	1807.69	630.819	30	30	50	50.02
125.278	1807.65	630.793	30	29.94	50	50.01
125.44	1807.68	630.798	30	30	50	49.99
125.616	1807.65	630.757	30	29.99	50	50.07
125.771	1807.7	630.823	30	30.02	50	49.99
125.945	1807.7	630.827	30	30.05	50	50
126.104	1807.74	630.861	30	29.94	50	49.97
126.273	1807.78	630.854	30	30.05	50	50.02
126.451	1807.67	630.834	30	30	50	50
126.626	1807.7	630.873	30	30	50	49.98
126.773	1807.68	630.804	30	30	50	50.01
126.931	1807.71	630.822	30	30.05	50	49.99
127.104	1807.74	630.866	30	30.05	50	49.98
127.273	1807.69	630.81	30	30	50	50.02
127.442	1807.77	630.845	30	30.05	50	49.99
127.618	1807.7	630.859	30	29.99	50	50.06
127.774	1807.68	630.808	30	29.97	50	50.01
127.936	1807.72	630.831	30	30	50	50.01
128.109	1807.79	630.915	30	30.05	50	50
128.269	1807.72	630.825	30	30	50	50
128.455	1807.81	631.008	30	30	50	50.01
128.607	1807.71	630.839	30	29.89	50	50.02
128.778	1807.78	630.88	30	30.05	50	50.01
128.935	1807.82	630.935	30	30.05	50	49.98
129.098	1807.91	630.905	30	30.11	50	50.01
129.28	1807.76	630.877	30	30.05	50	50
129.448	1807.82	630.958	30	30.05	50	49.99
129.608	1807.87	630.995	30	30.02	50	50.01
129.768	1807.8	630.94	30	30.05	50	50.03
129.953	1807.77	630.949	30	30.05	50	50
130.118	1807.84	630.975	30	29.94	50	50.06
130.271	1807.79	630.933	30	30	50	49.99
130.449	1807.78	630.911	30	30	50	50.04
130.6	1807.81	630.928	30	30	50	49.99
130.774	1807.83	630.949	30	30.11	50	49.99
130.939	1807.78	630.939	30	30	50	50
131.102	1807.87	630.944	30	30	50	49.98
131.272	1807.85	630.944	30	30.05	50	50.01
131.442	1807.84	630.929	30	30.02	50	50.02
131.599	1807.85	630.944	30	30.11	50	49.98
131.776	1807.85	630.981	30	30.05	50	50.01
131.947	1807.81	630.94	30	30.05	50	49.99
132.111	1807.79	630.925	30	30	50	50.03
132.277	1807.83	631.003	30	30.05	50	50.01
132.436	1807.87	630.996	30	30	50	50
132.607	1807.89	631.033	30	30.05	50	50.02
132.77	1807.87	630.997	30	30.02	50	50.01
132.947	1807.85	630.988	30	30	50	50.02
133.111	1807.88	631.018	30	30	50	50
133.278	1807.87	630.956	30	30	50	50.01
133.441	1807.89	631.009	30	30.02	50	49.99
133.604	1807.92	631.046	30	30.02	50	49.98
133.784	1807.91	631.047	30	30	50	50.02
133.942	1807.85	630.965	30	30	50	50.03
134.116	1807.85	631.005	30	30	50	50.04
134.28	1807.82	630.977	30	29.94	50	50.05
134.444	1808.01	631.006	30	30	50	50.02
134.61	1807.9	631.032	30	30	50	50.02
134.778	1807.89	631.025	30	30	50	50.03
134.949	1807.88	630.982	30	30.02	50	49.99
135.109	1807.86	630.952	30	29.97	50	50.01
135.274	1807.89	630.989	30	30	50	50.01
135.436	1807.87	630.99	30	30.02	50	50.02
135.614	1807.96	631.05	30	30.05	50	49.99
135.78	1807.89	631.034	30	30	50	49.98
135.952	1807.82	630.945	30	29.88	50	50.07
136.107	1807.88	631.021	30	29.94	50	50.02
136.281	1807.82	630.928	30	29.94	50	50.08
136.443	1807.85	630.937	30	29.97	50	50.03
136.621	1807.88	631.041	30	29.99	50	50.07
136.769	1807.93	631.037	30	30.05	50	49.99
136.947	1807.84	630.943	30	30	50	49.99
137.113	1807.88	630.993	30	30.05	50	50.01
137.272	1807.87	631.004	30	30	50	49.99
137.436	1807.9	631.022	30	30	50	50
137.609	1807.84	630.936	30	30.05	50	50
137.778	1807.89	631.038	30	30	50	50
137.944	1807.91	631.018	30	30.05	50	50.01
138.11	1807.96	631.046	30	30.05	50	50
138.272	1807.89	631.04	30	30.05	50	50.02
138.442	1807.89	630.992	30	30	50	50.01
138.602	1807.97	631.086	30	30	50	50.01
138.771	1807.91	630.998	30	30.05	50	50.01
138.946	1807.9	631.018	30	30.05	50	49.99
139.103	1807.93	631.04	30	30	50	49.98
139.274	1807.93	631.03	30	30.11	50	49.99
139.451	1807.9	631.017	30	30.05	50	50
139.611	1807.88	631.028	30	30	50	49.99
139.776	1807.92	631.084	30	30.02	50	50.02
139.938	1807.95	631.043	30	30.08	50	49.99
140.119	1807.86	631.008	30	30.11	50	50.04
140.283	1807.86	631.051	30	29.89	50	50.03
140.441	1807.92	631.038	30	29.94	50	50.1
140.706	1807.91	631.015	30	28.19	50	49.88
140.879	1807.95	630.991	30	29.99	50	50.06
141.04	1807.98	631.033	30	30.05	50	50.01
141.21	1807.99	631.031	30	30.05	50	50.01
141.379	1808	631.035	30	30	50	50.01
141.546	1807.98	630.975	30	30.05	50	50.03
141.711	1808.02	631.043	30	30.05	50	50
141.824	1808	631.043	30	30.05	50	49.99
141.988	1808.04	631.041	30	30	50	50.03
142.157	1808.07	631.052	30	30.05	50	50.09
142.313	1808.07	631.045	30	30	50	49.97
142.49	1808.03	631.027	30	30.05	50	50.04
142.657	1808.03	631.058	30	30	50	50
142.828	1808.07	631.105	30	29.97	50	50.02
142.945	1807.98	630.994	30	29.94	50	50.03
143.108	1808.12	631.213	35	34.92	50	50.01
143.271	1808.19	631.283	35	35	50	50.02
143.448	1808.3	631.351	35	34.98	50	50.03
143.606	1808.25	631.325	35	34.98	50	49.99
143.783	1808.34	631.449	35	35.03	50	49.99
143.942	1808.31	631.412	35	34.98	50	50.02
144.101	1808.4	631.511	35	35.03	50	49.99
144.278	1808.48	631.602	35	35.09	50	50.02
144.443	1808.48	631.581	35	35.03	50	49.99
144.608	1808.49	631.622	35	35.03	50	50
144.788	1808.47	631.581	35	35.01	50	50
144.944	1808.51	631.624	35	35	50	49.97
145.114	1808.46	631.59	35	34.98	50	50.06
145.276	1808.53	631.658	35	34.98	50	49.98
145.44	1808.6	631.697	35	34.98	50	50.01
145.612	1808.53	631.647	35	34.98	50	49.99
145.773	1808.61	631.71	35	34.98	50	49.99
145.941	1808.54	631.648	35	34.98	50	50.03
146.114	1808.62	631.746	35	35.03	50	49.99
146.284	1808.57	631.689	35	35.03	50	49.98
146.445	1808.62	631.796	35	34.92	50	50.05
146.605	1808.68	631.791	35	35.03	50	50
146.776	1808.63	631.758	35	35.03	50	49.99
146.938	1808.61	631.721	35	34.98	50	49.99
147.117	1808.64	631.772	35	35	50	50.02
147.277	1808.73	631.851	35	34.92	50	50
147.439	1808.62	631.728	35	34.98	50	50
147.611	1808.7	631.839	35	35.03	50	49.99
147.778	1808.67	631.77	35	35.03	50	49.99
147.947	1808.63	631.747	35	34.92	50	50.01
148.11	1808.68	631.807	35	35	50	50.02
148.292	1808.62	631.833	35	34.98	50	50.05
148.447	1808.7	631.786	35	34.98	50	50.01
148.604	1808.71	631.835	35	34.98	50	50
148.786	1808.71	631.791	35	35.03	50	50.02
148.947	1808.71	631.825	35	34.98	50	49.98
149.125	1808.68	631.789	35	34.98	50	50.06
149.282	1808.75	631.845	35	35.03	50	49.99
149.454	1808.75	631.863	35	35.03	50	50.06
149.613	1808.71	631.843	35	34.98	50	50.04
149.788	1808.69	631.828	35	34.92	50	50.07
149.943	1808.77	631.881	35	34.98	50	49.98
150.105	1808.75	631.902	35	35.06	50	49.99
150.282	1808.71	631.818	35	34.98	50	50.04
150.447	1808.8	631.929	35	34.98	50	50
150.607	1808.71	631.845	35	34.92	50	50.04
150.777	1808.73	631.866	35	35.03	50	50
150.94	1808.78	631.876	35	34.98	50	50
151.109	1808.87	631.99	35	35.03	50	49.97
151.271	1808.82	631.927	35	35.08	50	49.95
151.448	1808.8	631.911	35	34.98	50	50.02
151.617	1808.82	631.941	35	35.03	50	50.01
151.778	1808.75	631.905	35	34.98	50	50.01
151.939	1808.85	631.957	35	35.03	50	49.96
152.106	1808.84	631.953	35	34.98	50	50.03
152.277	1808.82	631.953	35	35.03	50	50
152.447	1808.75	631.9	35	35	50	50.04
152.615	1808.77	631.886	35	34.98	50	49.99
152.768	1808.89	631.974	35	35.09	50	49.98
152.938	1808.8	631.921	35	35.09	50	50
153.108	1808.83	631.93	35	35.03	50	49.99
153.278	1808.8	631.927	35	35.03	50	49.98
153.442	1808.71	631.83	35	35.03	50	50
153.61	1808.82	631.931	35	34.98	50	49.96
153.786	1808.79	631.902	35	35.03	50	50.02
153.939	1808.86	632.007	35	34.98	50	49.98
154.122	1808.77	631.905	35	34.98	50	50.04
154.282	1808.82	631.938	35	34.98	50	49.99
154.442	1808.87	631.995	35	34.98	50	50.01
154.615	1808.81	631.957	35	35.03	50	50.03
154.777	1808.76	631.9	35	34.87	50	50.05
154.944	1808.82	631.989	35	34.98	50	50.01
155.107	1808.83	631.958	35	34.98	50	50.01
155.273	1808.83	631.93	35	35.03	50	50.01
155.441	1808.55	631.653	35	35.03	50	49.99
155.613	1808.84	631.956	35	34.98	50	50.01
155.776	1808.87	631.959	35	34.92	50	50.02
155.947	1808.83	631.95	35	35	50	50.03
156.113	1808.83	631.915	35	34.98	50	50
156.286	1808.8	631.928	35	34.98	50	50.03
156.449	1808.83	631.972	35	35.03	50	50.03
156.607	1808.82	631.918	35	34.98	50	50
156.774	1808.7	631.813	35	35.03	50	49.96
156.946	1808.81	631.933	35	34.98	50	50.02
157.108	1808.89	632.03	35	35.03	50	49.97
157.279	1808.8	631.915	35	34.95	50	50.03
157.447	1808.85	631.974	35	34.98	50	50.03
157.606	1808.82	631.925	35	34.95	50	49.99
157.774	1809.01	631.965	35	35.06	50	50
157.955	1808.84	631.984	35	35.03	50	50.04
158.109	1808.89	632.002	35	34.98	50	50
158.28	1808.89	631.995	35	34.98	50	50.02
158.445	1808.9	632.014	35	35.03	50	49.99
158.611	1808.88	631.965	35	35.03	50	49.98
158.778	1808.9	632.063	35	35.01	50	50
158.956	1808.93	632.071	35	35	50	50.03
159.102	1808.9	631.973	35	34.98	50	49.99
159.277	1808.9	632.028	35	35.09	50	50.01
159.458	1808.9	632.027	35	35.03	50	50
159.632	1808.88	632.005	35	34.92	50	50.09
159.789	1808.89	632.041	35	35.03	50	50.01
159.961	1808.86	631.997	35	34.98	50	50.06
160.106	1808.87	632.009	35	34.98	50	49.99
160.269	1808.81	631.916	35	35.08	50	49.97
160.457	1808.83	631.962	35	35.03	50	50.03
160.613	1808.83	631.923	35	34.98	50	50.02
160.783	1808.95	632.059	35	35.03	50	50
160.942	1808.98	631.978	35	34.98	50	50
161.12	1808.91	632.029	35	35.03	50	50.02
161.279	1808.89	632.035	35	34.98	50	49.99
161.444	1808.9	632.027	35	34.95	50	50.01
161.613	1808.85	631.988	35	34.92	50	50.07
161.778	1808.92	632.033	35	35.03	50	50
161.948	1808.91	632.047	35	35.03	50	50.02
162.118	1808.85	632.007	35	34.98	50	49.99
162.287	1808.89	632.063	35	35.03	50	50
162.436	1808.95	632.032	35	35.06	50	49.99
162.618	1808.93	632.035	35	35.03	50	50.02
162.774	1808.87	631.996	35	35.03	50	49.99
162.956	1808.83	631.911	35	34.92	50	50.08
163.112	1808.93	632.026	35	34.95	50	50.02
163.277	1808.93	632.073	35	34.98	50	50.02
163.442	1808.91	632.036	35	35	50	50.02
163.614	1808.9	632.038	35	35.03	50	50.01
163.776	1808.87	631.976	35	34.98	50	50
163.936	1808.96	632.092	35	35.03	50	50.01
164.109	1808.97	632.1	35	35.06	50	49.97
164.278	1808.83	631.924	35	35.03	50	50.03
164.452	1808.96	632.099	35	35	50	50.02
164.611	1808.92	632.039	35	34.98	50	50.02
164.778	1808.97	632.124	35	35.03	50	50.01
164.938	1808.92	632.007	35	34.98	50	50.01
165.11	1808.9	631.999	35	35.09	50	50.01
165.274	1808.96	632.045	35	34.98	50	49.99
165.451	1808.92	632.137	35	34.98	50	50
165.617	1808.94	632.039	35	35.03	50	49.97
165.778	1808.94	632.034	35	34.98	50	50.01
165.951	1808.88	632.021	35	35.03	50	50.04
166.114	1808.86	631.997	35	34.98	50	50.01
166.284	1808.9	632.012	35	35.03	50	49.99
166.441	1808.9	632.041	35	34.98	50	50
166.61	1808.96	632.127	35	35.03	50	50.02
166.776	1808.91	632.047	35	35.06	50	49.99
166.948	1808.95	632.101	35	34.98	50	49.99
167.117	1808.99	632.089	35	35.03	50	50
167.282	1808.89	631.995	35	34.98	50	50
167.447	1808.94	632.083	35	34.98	50	50.03
167.606	1808.95	632.085	35	34.98	50	50.01
167.784	1808.94	632.071	35	35.03	50	49.99
167.943	1808.86	631.959	35	34.98	50	50.05
168.11	1808.92	632.032	35	35.14	50	49.97
168.286	1808.9	631.988	35	34.98	50	50.07
168.451	1808.89	632.035	35	34.98	50	50.01
168.612	1808.96	632.073	35	34.98	50	49.99
168.779	1809.01	632.112	35	34.98	50	50.02
168.938	1808.93	632.06	35	35.09	50	49.98
169.111	1808.92	632.105	35	35.09	50	50.02
169.273	1808.92	632.031	35	34.98	50	50.03
169.443	1808.93	632.043	35	35.03	50	49.99
169.615	1808.94	632.085	35	35.06	50	50.01
169.771	1808.96	632.062	35	35.03	50	50
169.95	1808.89	632.004	35	35.03	50	49.98
170.105	1808.91	632.026	35	35.03	50	49.99
170.28	1808.95	632.065	35	35.03	50	49.99
170.457	1808.92	632.067	35	35.09	50	49.98
170.616	1808.92	632.065	35	34.98	50	49.99
170.779	1808.92	632.042	35	34.98	50	50.07
170.945	1808.92	632.048	35	35.01	50	50
171.107	1808.99	632.096	35	35.09	50	49.99
171.282	1808.94	632.113	35	35.03	50	50
171.443	1808.97	632.114	35	35.03	50	49.99
171.607	1808.97	632.232	35	35.03	50	49.99
171.782	1808.98	632.088	35	35.09	50	50
171.938	1808.96	632.078	35	35.03	50	50
172.111	1808.93	632.059	35	35.09	50	50.01
172.287	1808.95	632.074	35	35.03	50	49.97
172.444	1809	632.086	35	35.03	50	49.99
172.616	1809.01	632.132	35	35.06	50	50.03
172.778	1808.77	631.897	35	34.98	50	49.95
172.941	1809.01	632.126	35	35.09	50	49.98
173.118	1808.94	632.054	35	35.03	50	50
173.286	1808.97	632.108	35	35.03	50	50
173.464	1808.92	632.099	35	35.03	50	50.02
173.616	1808.96	632.093	35	34.98	50	50.03
173.773	1808.94	632.072	35	35.03	50	50.05
173.957	1808.96	632.109	35	35.03	50	50.01
174.106	1808.98	632.119	35	34.98	50	49.98
174.269	1809.03	632.142	35	35.03	50	50.01
174.444	1809.03	632.157	35	35.11	50	49.98
174.604	1808.96	632.077	35	35.08	50	49.95
174.783	1808.96	632.065	35	35.03	50	49.99
174.945	1808.96	632.093	35	35	50	49.99
175.11	1809.04	632.148	35	35.09	50	50.01
175.284	1809.12	632.115	35	35.03	50	50
175.438	1808.97	632.097	35	35.03	50	50
175.621	1809.01	632.121	35	35.14	50	49.98
175.778	1808.93	632.081	35	34.98	50	50.03
175.937	1808.95	632.082	35	34.98	50	50.02
176.112	1809.02	632.15	35	35.14	50	49.99
176.273	1809	632.106	35	35.03	50	49.99
176.444	1808.99	632.114	35	35.09	50	49.98
176.622	1808.89	632.008	35	34.95	50	50.03
176.776	1808.94	632.048	35	34.98	50	49.98
176.94	1809	632.102	35	35.03	50	50.01
177.114	1808.99	632.143	35	35.03	50	50.02
177.283	1809	632.152	35	34.98	50	50
177.44	1809.03	632.132	35	34.98	50	50.01
177.606	1808.99	632.118	35	35.14	50	49.99
177.771	1809.01	632.202	35	35.14	50	49.98
177.961	1808.94	632.068	35	34.98	50	50.03
178.112	1808.98	632.078	35	35.03	50	49.99
178.279	1808.92	632.061	35	34.98	50	50.04
178.444	1808.98	632.103	35	35.09	50	49.99
178.607	1808.87	632	35	35.09	50	49.98
178.778	1808.95	632.033	35	35.03	50	50.02
178.946	1808.95	632.08	35	35.06	50	50.01
179.107	1808.98	632.1	35	35.03	50	49.98
179.291	1808.93	632.037	35	34.98	50	50.05
179.445	1808.98	632.099	35	35.01	50	50
179.61	1808.98	632.133	35	35.03	50	49.99
179.781	1808.96	632.092	35	35.03	50	49.97
179.949	1808.96	632.092	35	35	50	49.99
180.109	1808.98	632.119	35	35.03	50	49.98
180.28	1809	632.136	35	35.03	50	50.01
180.442	1809.03	632.172	35	35.03	50	49.98
180.613	1808.94	632.033	35	35.03	50	50
180.778	1809.02	632.157	35	35.09	50	49.99
180.944	1808.99	632.125	35	35.03	50	50
181.113	1808.99	632.125	35	35.03	50	49.97
181.272	1808.96	632.05	35	35.09	50	49.99
181.453	1808.94	632.066	35	34.98	50	50.07
181.613	1808.98	632.093	35	35.03	50	50
181.776	1809.01	632.132	35	35.09	50	50
181.939	1808.99	632.106	35	35.09	50	49.98
182.107	1809	632.121	35	35	50	50.01
182.279	1809.03	632.128	35	35.03	50	49.97
182.444	1809.01	632.152	35	35.09	50	49.98
182.619	1808.97	632.098	35	34.95	50	50.03
182.774	1809.04	632.167	35	35.03	50	50.01
182.947	1808.93	632.065	35	34.95	50	50.04
183.111	1809	632.111	35	35.03	50	50.02
183.278	1809.02	632.126	35	35.03	50	49.98
183.447	1809.03	632.16	35	35.03	50	50.01
183.608	1808.98	632.121	35	35.03	50	49.99
183.782	1808.99	632.108	35	35.14	50	50.01
183.948	1809.07	632.212	35	34.98	50	49.98
184.118	1809.01	632.156	35	34.98	50	50.02
184.279	1809.01	632.131	35	35.03	50	50
184.449	1809.02	632.143	35	35	50	50.02
184.621	1808.97	632.077	35	34.98	50	50.03
184.785	1808.94	632.051	35	35.03	50	49.99
184.936	1808.98	632.104	35	35.03	50	50.02
185.115	1809.05	632.181	35	35.09	50	50.01
185.287	1809.03	632.198	35	35.03	50	49.99
185.44	1809	632.098	35	34.98	50	50.03
185.614	1808.96	632.083	35	35.11	50	49.99
185.771	1809.05	632.156	35	35.03	50	49.98
185.942	1809.03	632.129	35	35.09	50	49.99
186.108	1809	632.137	35	35.09	50	49.98
186.284	1808.89	632.015	35	35.06	50	49.94
186.448	1808.99	632.132	35	34.98	50	50.03
186.616	1809.03	632.14	35	34.98	50	50.01
186.778	1809.05	632.196	35	34.98	50	49.99
186.951	1809	632.143	35	34.98	50	50.03
187.116	1809.02	632.12	35	34.98	50	50.01
187.272	1809.1	632.123	35	35.03	50	49.99
187.438	1809.03	632.144	35	35.03	50	50
187.606	1809.04	632.184	35	35.08	50	49.96
187.779	1809.05	632.173	35	35.03	50	49.98
187.943	1809	632.107	35	35.03	50	49.96
188.113	1809.05	632.183	35	35.03	50	49.99
188.284	1809.01	632.193	35	35	50	50.01
188.444	1809.04	632.133	35	35.09	50	50
188.612	1809.01	632.151	35	35.09	50	49.99
188.774	1809.04	632.155	35	35.03	50	50.01
188.951	1809.01	632.117	35	35.09	50	50
189.118	1809.02	632.179	35	35.03	50	49.96
189.281	1808.98	632.107	35	34.98	50	50.02
189.441	1808.97	632.08	35	35	50	50.03
189.608	1809.02	632.135	35	35.03	50	49.99
189.778	1808.99	632.198	35	34.98	50	50.02
189.943	1808.98	632.098	35	35.03	50	50.01
190.116	1809	632.133	35	35.03	50	50.01
190.278	1808.98	632.121	35	35.09	50	49.99
190.44	1809.01	632.152	35	35.03	50	49.98
190.62	1809.04	632.176	35	35.03	50	50.01
190.785	1809.06	632.191	35	34.98	50	50.02
190.949	1809.02	632.171	35	35.03	50	50.01
191.116	1809.04	632.195	35	35.03	50	50
191.28	1809.02	632.136	35	34.98	50	50
191.446	1808.94	632.038	35	34.92	50	50.04
191.615	1809.02	632.127	35	35.03	50	50
191.775	1809.04	632.162	35	35.03	50	49.99
191.939	1809.04	632.153	35	35.03	50	49.99
192.104	1808.88	632.008	35	35.08	50	49.97
192.287	1809.06	632.194	35	35.03	50	50
192.45	1809.06	632.198	35	35.03	50	49.98
192.613	1809.02	632.185	35	35	50	50.01
192.776	1809.02	632.176	35	34.98	50	49.98
192.946	1809.02	632.125	35	34.98	50	50.02
193.107	1809.03	632.174	35	35.03	50	50
193.286	1809.02	632.144	35	35.03	50	50.03
193.436	1809	631.974	35	35.08	50	49.96
193.614	1809.02	632.157	35	35.09	50	49.99
193.772	1809	632.134	35	35.03	50	49.99
193.946	1809.04	632.139	35	35.09	50	49.99
194.117	1809.04	632.159	35	35.06	50	49.97
194.287	1809.06	632.194	35	35.01	50	50
194.45	1808.99	632.128	35	35.03	50	50.01
194.611	1809.03	632.141	35	35.03	50	49.99
194.781	1808.99	632.218	35	35.09	50	50.03
194.941	1809.01	632.144	35	35.09	50	49.98
195.11	1809.05	632.146	35	35.03	50	49.98
195.276	1809.06	632.161	35	35.03	50	50
195.448	1809.04	632.151	35	35.09	50	50
195.618	1809.01	632.132	35	35.06	50	49.97
195.787	1808.96	632.068	35	34.92	50	50.05
195.942	1808.97	632.108	35	34.98	50	50.04
196.112	1809.07	632.214	35	35.03	50	49.99
196.276	1809.03	632.155	35	35.06	50	50
196.441	1809.05	632.199	35	35.09	50	49.98
196.62	1809.02	632.14	35	35.09	50	50
196.784	1809.07	632.205	35	35.01	50	50
196.936	1808.97	632.08	35	35.08	50	49.96
197.107	1809.07	632.173	35	35.17	50	50
197.278	1809.06	632.173	35	34.98	50	50
197.462	1808.98	632.096	35	34.98	50	50.03
197.614	1808.98	632.099	35	34.98	50	50.04
197.788	1809.06	632.21	35	35.03	50	50.02
197.94	1809.02	632.141	35	35.03	50	50.02
198.117	1809	632.138	35	35.06	50	50.01
198.27	1809.15	632.159	35	35.09	50	49.98
198.455	1808.97	632.095	35	35.03	50	50.04
198.606	1809.04	632.16	35	35.06	50	49.99
198.781	1809.05	632.138	35	35.03	50	50.02
198.948	1809.06	632.166	35	35.03	50	50.03
199.112	1809.03	632.164	35	35.03	50	50.01
199.284	1809.04	632.148	35	35.09	50	50.01
199.461	1809.01	632.166	35	34.98	50	50.02
199.602	1809.07	632.181	35	35.01	50	49.99
199.782	1809.03	632.162	35	35.09	50	50
199.95	1809.06	632.176	35	35.03	50	49.98
200.111	1809.05	632.167	35	34.98	50	49.99
200.278	1809.08	632.192	35	35.03	50	50
200.448	1809.09	632.207	35	35.03	50	49.98
200.62	1809.05	632.185	35	35	50	50.04
200.786	1809.04	632.15	35	35.06	50	50.02
200.948	1809.04	632.194	35	34.98	50	50.01
201.108	1809.07	632.205	35	35.09	50	49.99
201.279	1809.06	632.189	35	35.09	50	50
201.403	1809	632.146	35	34.92	50	50.02
201.574	1809.22	632.292	40	39.89	50	50.03
201.734	1809.36	632.417	40	39.94	50	50.06
201.899	1809.43	632.439	40	40	50	50.01
202.07	1809.49	632.546	40	39.94	50	50.05
202.235	1809.59	632.586	40	40.05	50	49.99
202.409	1809.58	632.603	40	40	50	50.06
202.571	1809.6	632.646	40	39.94	50	50.04
202.736	1809.75	632.721	40	40	50	50.05
202.911	1809.7	632.72	40	40.05	50	49.97
203.065	1809.79	632.658	40	39.94	50	50.05
203.25	1809.7	632.731	40	40	50	50.03
203.402	1809.79	632.797	40	39.94	50	49.99
203.568	1809.79	632.774	40	40	50	50.06
203.746	1809.76	632.852	40	40.05	50	50.02
203.904	1809.8	632.823	40	39.97	50	50.01
204.067	1809.76	632.79	40	39.94	50	50.02
204.231	1809.8	632.829	40	40	50	50.02
204.398	1809.78	632.802	40	40.05	50	50.01
204.562	1809.84	632.856	40	40	50	50.01
204.738	1809.84	632.852	40	40	50	50.01
204.903	1809.84	632.867	40	39.94	50	50.09
205.069	1809.9	632.9	40	39.97	50	50.03
205.232	1809.84	632.879	40	39.94	50	50.03
205.398	1809.84	632.853	40	40	50	49.99
205.567	1809.87	632.868	40	40.05	50	49.98
205.733	1809.88	632.885	40	40.05	50	49.99
205.895	1809.91	632.908	40	40.11	50	50
206.065	1809.9	632.901	40	40.05	50	49.99
206.234	1809.9	632.937	40	40	50	49.98
206.406	1809.89	632.885	40	40.05	50	50.01
206.57	1809.92	632.969	40	39.97	50	50.01
206.736	1809.88	632.875	40	40.03	50	50.02
206.896	1809.91	632.938	40	40	50	50.01
207.064	1809.92	632.893	40	40.05	50	50
207.236	1809.96	632.946	40	40.05	50	50
207.406	1809.88	632.866	40	40	50	50.03
207.576	1809.93	632.937	40	39.89	50	50.07
207.741	1809.93	632.98	40	39.94	50	50.04
207.899	1809.9	632.913	40	39.94	50	50.04
208.063	1809.97	632.998	40	40	50	50.01
208.239	1809.92	632.941	40	40.05	50	50
208.405	1809.95	632.993	40	40	50	50
208.558	1810.09	632.975	40	40	50	50.03
208.739	1809.96	632.98	40	40.05	50	50.03
208.902	1809.97	632.941	40	40	50	49.99
209.069	1810	633.027	40	40.05	50	49.99
209.234	1810	633.039	40	39.94	50	50.03
209.402	1809.95	632.977	40	39.97	50	50.07
209.566	1809.97	632.963	40	39.94	50	50.02
209.732	1809.97	632.965	40	40.05	50	49.99
209.901	1809.99	632.983	40	40.05	50	50
210.069	1809.96	632.995	40	40	50	50
210.231	1810.01	632.99	40	40.03	50	49.99
210.407	1809.99	633.024	40	39.97	50	50.05
210.565	1809.99	633.02	40	40	50	49.98
210.731	1810.06	633.063	40	40.05	50	50
210.897	1810	633.01	40	40.03	50	50.02
211.066	1810	633.01	40	39.94	50	50.01
211.23	1810.03	633.047	40	40.05	50	49.99
211.399	1809.98	632.975	40	40	50	50.01
211.575	1810	633.031	40	39.97	50	50.03
211.735	1810.03	633.06	40	40	50	49.99
211.898	1810	632.976	40	40.03	50	50.03
212.074	1809.96	632.995	40	40	50	50.02
212.238	1810.05	633.09	40	40	50	50.01
212.402	1809.96	633.009	40	40	50	50.01
212.569	1810.01	633.005	40	39.94	50	50.06
212.738	1809.99	633.026	40	39.97	50	50.04
212.908	1809.97	633.01	40	39.97	50	50
213.073	1810.01	633.044	40	39.94	50	50.05
213.242	1810.01	633.016	40	40	50	50.03
213.399	1810.05	633.079	40	40	50	50.01
213.572	1810.02	633.019	40	39.89	50	50.06
213.742	1810.02	633.057	40	39.94	50	50.05
213.896	1810.05	633.082	40	40.03	50	50.01
214.073	1810.02	632.985	40	39.94	50	50.08
214.234	1810	632.995	40	40	50	50.01
214.399	1810.02	633.015	40	40	50	50
214.573	1810.03	633.052	40	39.94	50	50.07
214.735	1810	633.002	40	40	50	50.04
214.904	1809.99	632.979	40	40	50	50.03
215.072	1810.05	633.063	40	40.05	50	49.98
215.236	1810	632.999	40	39.97	50	50.05
215.397	1810	633.023	40	40.03	50	50.01
215.577	1810.04	633.071	40	40	50	50.01
215.731	1810	633.026	40	40	50	50.02
215.898	1810.02	633.039	40	40	50	50.01
216.067	1810.05	633.014	40	40.05	50	49.97
216.233	1810.02	633.029	40	40	50	50
216.401	1810.05	633.033	40	40	50	49.97
216.576	1810.02	633.058	40	40.05	50	49.99
216.727	1810.03	633.025	40	40	50	50
216.911	1810.05	633.067	40	40.03	50	50.06
217.027	1810.02	633.061	40	40	50	50.01
217.188	1810.2	633.23	45	44.91	50	50.04
217.364	1810.34	633.327	45	44.91	50	50.02
217.527	1810.36	633.36	45	44.88	50	50.04
217.691	1810.41	633.413	45	44.99	50	49.99
217.862	1810.42	633.379	45	44.96	50	50.01
218.03	1810.52	633.53	45	45.02	50	49.98
218.19	1810.52	633.507	45	44.91	50	50.04
218.369	1810.51	633.528	45	45.02	50	49.97
218.53	1810.52	633.549	45	44.99	50	50
218.706	1810.53	633.563	45	44.99	50	50.06
218.867	1810.61	633.586	45	44.99	50	50
219.036	1810.61	633.644	45	45.02	50	50.03
219.195	1810.62	633.636	45	45.02	50	50.01
219.353	1810.64	633.608	45	44.93	50	50.01
219.528	1810.66	633.638	45	45.07	50	50
219.709	1810.68	633.687	45	44.91	50	50.06
219.865	1810.68	633.693	45	44.96	50	50.02
220.026	1810.71	633.694	45	44.96	50	50.04
220.189	1810.72	633.708	45	45.05	50	50.02
220.352	1810.74	633.73	45	44.96	50	50
220.533	1810.73	633.723	45	45.02	50	50.03
220.686	1810.81	633.799	45	45.1	50	50.01
220.861	1810.71	633.705	45	44.96	50	50.02
221.036	1810.76	633.788	45	44.96	50	50.02
221.204	1810.75	633.776	45	44.91	50	50.04
221.36	1810.79	633.775	45	44.85	50	50.09
221.527	1810.75	633.759	45	45.02	50	50.04
221.693	1810.81	633.772	45	44.93	50	50.07
221.858	1810.82	633.824	45	45.02	50	49.97
222.026	1810.8	633.814	45	45.07	50	50
222.195	1810.82	633.84	45	45.02	50	49.97
222.351	1810.79	633.776	45	45.02	50	49.99
222.531	1810.86	633.889	45	44.99	50	50.03
222.693	1810.84	633.835	45	44.99	50	49.96
222.864	1810.85	633.865	45	45.02	50	50.05
223.029	1810.81	633.832	45	44.96	50	49.99
223.204	1810.89	633.918	45	45.02	50	50.03
223.364	1810.81	633.792	45	44.99	50	50.02
223.532	1810.82	633.856	45	44.96	50	50.03
223.689	1810.6	633.624	45	45.04	50	49.96
223.855	1810.87	633.85	45	45.07	50	50.01
224.025	1810.87	633.854	45	45.05	50	49.99
224.196	1810.88	633.882	45	45.02	50	49.97
224.35	1810.89	633.886	45	45.07	50	49.95
224.524	1810.91	633.891	45	45.02	50	50.04
224.697	1810.89	633.908	45	44.96	50	50.01
224.859	1810.88	633.895	45	44.93	50	50.03
225.031	1810.84	633.865	45	45.05	50	50
225.197	1810.89	633.91	45	45.02	50	50
225.365	1810.88	633.892	45	45.02	50	50.02
225.527	1810.88	633.82	45	44.96	50	50.02
225.702	1810.96	633.932	45	45.02	50	50.01
225.865	1810.9	633.919	45	44.96	50	50.01
226.027	1810.91	633.897	45	44.79	50	50.07
226.193	1810.97	633.96	45	44.96	50	50.01
226.362	1810.95	633.933	45	45.02	50	50.01
226.532	1810.89	633.916	45	44.96	50	50.04
226.696	1810.91	633.932	45	44.99	50	50.02
226.867	1810.93	633.976	45	44.96	50	50.02
227.028	1810.89	633.933	45	45.02	50	49.99
227.195	1810.93	633.935	45	44.96	50	50
227.359	1810.95	633.965	45	45.02	50	50.02
227.54	1810.93	633.952	45	45.02	50	50.05
227.702	1810.89	633.918	45	44.96	50	50.04
227.887	1810.92	633.933	45	45.05	50	50.04
228.038	1810.93	633.96	45	44.99	50	50.02
228.202	1810.96	633.987	45	44.85	50	50.11
228.364	1810.95	633.949	45	44.88	50	50.06
228.532	1810.91	633.944	45	45.02	50	49.99
228.692	1810.92	633.929	45	45.02	50	50.01
228.852	1810.94	633.956	45	45.05	50	49.99
229.029	1810.94	633.955	45	44.96	50	50.02
229.198	1810.94	633.982	45	45.02	50	50
229.361	1811.04	634.065	45	45.04	50	49.97
229.524	1810.96	633.952	45	45.02	50	50.04
229.693	1811.02	634.024	45	45.1	50	49.97
229.864	1810.97	633.984	45	44.96	50	49.97
230.013	1810.95	633.918	45	45.02	50	49.97
230.195	1811.09	633.963	45	44.99	50	50.05
230.349	1810.96	633.95	45	45.02	50	49.99
230.541	1811.02	634.038	45	44.91	50	50.07
230.692	1810.92	633.932	45	44.93	50	50.01
230.871	1810.98	633.994	45	44.99	50	50.02
231.031	1811	634.032	45	45.02	50	49.99
231.202	1810.99	633.951	45	44.96	50	50.03
231.37	1810.98	633.978	45	45.02	50	50
231.521	1811	634.034	45	45.02	50	50
231.699	1811	634.003	45	45.02	50	50
231.858	1811	634.028	45	44.96	50	49.97
232.033	1810.97	633.988	45	44.96	50	50.02
232.204	1810.95	633.984	45	44.99	50	50.03
232.362	1811.01	634.006	45	44.96	50	50.03
232.532	1810.96	633.991	45	44.99	50	50.01
232.696	1810.97	633.998	45	44.96	50	50.02
232.859	1810.96	633.976	45	45.02	50	49.99
233.029	1810.99	633.967	45	44.96	50	50.03
233.202	1811.01	634.03	45	44.96	50	50.02
233.374	1811.01	634.011	45	44.96	50	50.06
233.535	1810.97	634.006	45	44.93	50	50.07
233.705	1810.97	634.016	45	45.02	50	50.04
233.866	1811.01	633.977	45	44.99	50	50.04
234.034	1810.98	634.012	45	44.85	50	50.05
234.201	1810.99	634.019	45	44.85	50	50.07
234.367	1811.04	634.074	45	44.96	50	50.03
234.54	1810.98	633.988	45	44.82	50	50.09
234.703	1810.99	634.015	45	44.91	50	50.05
234.873	1810.99	634.004	45	44.99	50	50.04
235.03	1810.99	633.998	45	44.96	50	50.02
235.197	1811.01	634.035	45	44.99	50	50.01
235.362	1811.01	634.033	45	45.02	50	50
235.547	1810.99	634.022	45	44.96	50	50.06
235.7	1811	634.015	45	44.93	50	50.06
235.856	1810.98	633.975	45	44.96	50	50.03
236.044	1811.04	634.031	45	44.99	50	50.05
236.19	1810.99	633.96	45	44.99	50	50
236.366	1811	634.011	45	44.99	50	50.03
236.528	1811	633.996	45	44.96	50	50.01
236.696	1810.99	634.025	45	44.96	50	50.02
236.865	1811.02	634.023	45	45.05	50	50
237.027	1811.01	633.968	45	44.99	50	50.01
237.197	1811.04	634.071	45	44.99	50	50.02
237.322	1810.98	634.03	45	45.05	50	49.98
237.489	1811.14	634.224	50	49.93	50	50.03
237.652	1811.11	634.258	50	49.88	50	50.04
237.824	1811.28	634.414	50	49.91	50	50.02
237.984	1811.3	634.42	50	49.96	50	49.99
238.153	1811.33	634.416	50	49.96	50	50.01
238.319	1811.35	634.423	50	50.02	50	50.01
238.494	1811.36	634.455	50	49.99	50	50
238.656	1811.4	634.523	50	49.93	50	50
238.829	1811.38	634.46	50	49.91	50	50.05
238.99	1811.43	634.506	50	49.91	50	50.03
239.154	1811.43	634.526	50	49.96	50	50.03
239.324	1811.52	634.632	50	49.99	50	49.99
239.489	1811.56	634.69	50	49.96	50	50.01
239.648	1811.56	634.65	50	50.07	50	50
239.823	1811.54	634.642	50	49.99	50	50.01
239.982	1811.57	634.665	50	50.05	50	49.98
240.159	1811.54	634.657	50	49.96	50	50.03
240.314	1811.58	634.686	50	50.02	50	49.96
240.487	1811.65	634.755	50	50.02	50	50.01
240.653	1811.61	634.703	50	50.07	50	49.98
240.817	1811.67	634.791	50	50.05	50	49.97
240.987	1811.62	634.732	50	50.02	50	49.99
241.155	1811.67	634.908	50	49.99	50	50.02
241.34	1811.64	634.748	50	50.02	50	50.01
241.507	1811.63	634.711	50	49.85	50	50.06
241.653	1811.68	634.778	50	49.91	50	50.02
241.824	1811.67	634.784	50	49.91	50	50.05
241.988	1811.77	634.869	50	50.02	50	50.01
242.151	1811.72	634.839	50	50.05	50	50
242.324	1811.73	634.825	50	49.99	50	50.01
242.488	1811.6	634.692	50	49.96	50	49.98
242.657	1811.75	634.895	50	50.02	50	50
242.822	1811.79	634.892	50	50.05	50	49.99
242.989	1811.67	634.77	50	49.91	50	50.06
243.153	1811.75	634.829	50	50.02	50	50.01
243.322	1811.81	634.905	50	50.02	50	49.99
243.485	1811.71	634.829	50	50.1	50	49.95
243.656	1811.79	634.883	50	50.05	50	50.01
243.818	1811.77	634.894	50	50.05	50	49.98
243.984	1811.73	634.84	50	50.02	50	49.98
244.156	1811.79	634.873	50	50.05	50	50.03
244.327	1811.77	634.853	50	49.91	50	50.06
244.486	1811.8	634.892	50	49.93	50	50.01
244.657	1811.82	634.894	50	49.96	50	50.03
244.816	1811.81	634.907	50	50.02	50	50
244.987	1811.83	634.909	50	49.99	50	50.02
245.162	1811.79	634.883	50	49.96	50	50.04
245.318	1811.75	634.952	50	49.93	50	50
245.484	1811.84	634.937	50	50.08	50	50.02
245.661	1811.82	634.917	50	50.08	50	50.01
245.815	1811.84	634.939	50	50.05	50	49.99
245.998	1811.84	634.947	50	50.02	50	50.03
246.156	1811.77	634.887	50	49.99	50	50.02
246.321	1811.85	634.953	50	49.99	50	50.02
246.499	1811.79	634.92	50	49.99	50	50.03
246.654	1811.82	634.923	50	49.99	50	50.01
246.816	1811.85	634.964	50	50.02	50	50.01
246.981	1811.85	635.044	50	50.02	50	50.01
247.155	1811.83	634.931	50	50.1	50	49.98
247.32	1811.87	634.977	50	49.99	50	49.98
247.485	1811.85	634.957	50	50.1	50	49.99
247.657	1811.85	634.956	50	49.99	50	50.04
247.834	1811.85	634.979	50	49.93	50	50.02
247.984	1811.91	635.016	50	50.05	50	50.02
248.109	1811.9	634.989	50	49.96	50	50.03
248.277	1812.11	635.125	55	54.94	50	49.97
248.428	1812.27	635.277	55	54.97	50	50.02
248.611	1812.29	635.285	55	54.97	50	50.01
248.782	1812.35	635.334	55	54.97	50	50.01
248.936	1812.36	635.316	55	55.02	50	50
249.099	1812.47	635.451	55	55.14	50	49.98
249.279	1812.45	635.461	55	54.97	50	50.01
249.438	1812.45	635.48	55	54.91	50	50.01
249.606	1812.5	635.515	55	55	50	50.02
249.781	1812.5	635.523	55	54.91	50	50.02
249.943	1812.56	635.549	55	54.97	50	50
250.111	1812.58	635.619	55	54.97	50	49.99
250.277	1812.57	635.581	55	54.97	50	50
250.439	1812.61	635.604	55	54.97	50	50.02
250.606	1812.63	635.623	55	54.97	50	50.02
250.778	1812.7	635.668	55	54.91	50	50.03
250.939	1812.69	635.69	55	54.94	50	50.03
251.106	1812.7	635.682	55	54.97	50	50.03
251.265	1812.74	635.709	55	55.02	50	49.98
251.437	1812.75	635.734	55	55.11	50	50
251.609	1812.73	635.667	55	54.91	50	50
251.767	1812.78	635.769	55	54.97	50	49.99
251.941	1812.74	635.736	55	55.02	50	50
252.114	1812.81	635.794	55	54.97	50	50
252.272	1812.79	635.775	55	54.97	50	50
252.442	1812.79	635.756	55	54.91	50	50.05
252.597	1812.9	635.888	55	55.11	50	49.99
252.775	1812.79	635.783	55	54.97	50	49.99
252.942	1812.83	635.842	55	55.02	50	49.98
253.107	1812.86	635.874	55	54.94	50	50.01
253.269	1812.86	635.854	55	54.97	50	49.99
253.436	1812.87	635.851	55	55	50	50.01
253.616	1812.88	635.896	55	54.97	50	50.01
253.79	1812.85	635.809	55	54.97	50	50.04
253.941	1812.82	635.818	55	54.91	50	50.02
254.106	1812.83	635.746	55	54.97	50	50.04
254.276	1812.85	635.824	55	54.97	50	50.01
254.444	1812.95	635.945	55	55.02	50	49.98
254.612	1812.84	635.831	55	55.02	50	50.01
254.77	1812.87	635.817	55	54.97	50	50.03
254.941	1812.89	635.883	55	54.91	50	50.04
255.105	1812.86	635.815	55	54.97	50	50.02
255.277	1812.9	635.865	55	54.86	50	50.04
255.438	1812.89	635.894	55	54.86	50	50.07
255.613	1812.93	635.92	55	54.97	50	50.03
255.781	1812.96	635.931	55	54.91	50	50.03
255.943	1812.9	635.885	55	55	50	50.03
256.106	1812.92	635.92	55	54.86	50	50.1
256.275	1812.98	635.953	55	55.02	50	49.99
256.443	1812.94	635.939	55	54.83	50	50.1
256.599	1812.95	635.959	55	54.97	50	50
256.769	1812.93	635.913	55	55.05	50	50.02
256.944	1812.98	635.99	55	55.02	50	49.98
257.106	1812.98	635.966	55	55.02	50	49.97
257.266	1812.99	635.968	55	54.97	50	50.01
257.434	1812.97	635.929	55	55.03	50	50.04
257.613	1812.98	635.96	55	54.97	50	50.04
257.769	1813.01	635.999	55	54.99	50	49.98
257.932	1812.98	635.952	55	55.05	50	50
258.104	1813	635.974	55	55.14	50	49.98
258.27	1812.99	635.95	55	55	50	49.99
258.436	1812.69	635.655	55	54.99	50	49.95
258.606	1813.08	635.949	55	54.97	50	50.03
258.763	1812.96	635.947	55	54.97	50	49.99
258.933	1813.05	636.034	55	55.14	50	50
259.106	1813	635.944	55	54.97	50	49.98
259.28	1813.01	635.995	55	54.91	50	50.04
259.445	1812.97	635.977	55	54.91	50	50.02
259.613	1813.08	636.086	55	55.02	50	50
259.776	1813.01	635.994	55	54.94	50	50.04
259.94	1813.03	636.049	55	54.91	50	50.04
260.104	1813.05	636.064	55	55.08	50	50.01
260.276	1813.05	636.015	55	54.94	50	50.05
260.447	1813.02	636.008	55	55.02	50	50.01
260.606	1813.09	636.051	55	54.97	50	49.98
260.777	1813.05	636.002	55	54.97	50	50.03
260.947	1813.01	636.003	55	54.97	50	49.99
261.114	1813.01	636.02	55	54.97	50	50.03
261.238	1813.07	636.09	55	55.02	50	50.03
261.403	1813.18	636.18	60	59.94	50	50
261.561	1813.31	636.295	60	59.83	50	50.02
261.733	1813.38	636.353	60	59.89	50	50.02
261.898	1813.4	636.369	60	59.95	50	50.02
262.066	1813.49	636.482	60	59.94	50	50
262.226	1813.47	636.423	60	59.99	50	49.99
262.406	1813.52	636.505	60	59.99	50	50.01
262.564	1813.57	636.575	60	59.83	50	50.05
262.73	1813.61	636.586	60	59.99	50	50
262.895	1813.64	636.642	60	59.89	50	50.02
263.07	1813.65	636.644	60	59.99	50	49.99
263.246	1813.68	636.692	60	59.95	50	50.03
263.392	1813.71	636.689	60	59.99	50	49.99
263.566	1813.7	636.657	60	59.95	50	50.04
263.735	1813.76	636.75	60	59.95	50	50.03
263.895	1813.79	636.774	60	59.99	50	49.99
264.062	1813.77	636.757	60	59.99	50	50.01
264.235	1813.8	636.781	60	59.94	50	50
264.385	1813.81	636.79	60	59.99	50	49.98
264.564	1813.82	636.797	60	60.05	50	50.01
264.727	1813.81	636.765	60	60.02	50	50
264.893	1813.84	636.775	60	60.05	50	49.98
265.061	1813.86	636.831	60	59.95	50	50.01
265.23	1813.86	636.821	60	59.99	50	50
265.393	1813.87	636.819	60	59.99	50	49.99
265.575	1813.89	636.851	60	59.89	50	50.08
265.727	1813.91	636.896	60	59.89	50	49.99
265.896	1813.88	636.834	60	60.05	50	50.01
266.079	1813.89	636.883	60	59.99	50	49.99
266.233	1813.92	636.885	60	59.92	50	50.01
266.393	1813.95	636.919	60	59.95	50	50.04
266.57	1813.95	636.948	60	60.05	50	50
266.736	1813.96	636.94	60	60.02	50	49.97
266.901	1813.9	636.888	60	59.95	50	50.06
267.074	1813.95	636.921	60	59.97	50	50.03
267.224	1813.96	636.917	60	59.99	50	50.01
267.39	1814	636.967	60	60.11	50	49.98
267.576	1813.97	636.924	60	59.95	50	50.04
267.733	1813.96	636.968	60	59.89	50	50.04
267.89	1814.03	636.998	60	59.97	50	50.03
268.067	1813.96	636.973	60	59.99	50	50.02
268.237	1813.99	636.965	60	59.95	50	50.03
268.405	1814.01	636.971	60	59.95	50	50.03
268.563	1813.99	636.96	60	59.95	50	50.02
268.733	1814	636.972	60	59.99	50	50.04
268.901	1814.01	636.979	60	59.99	50	50.01
269.082	1813.98	637.01	60	59.83	50	50.07
269.23	1814	637.013	60	59.99	50	50.04
269.397	1814.01	637.005	60	59.95	50	50.06
269.566	1814.03	637.026	60	59.95	50	50.04
269.728	1814.06	637.034	60	59.99	50	50
269.903	1814.06	637.039	60	60.05	50	49.99
270.068	1814.03	637.039	60	59.99	50	50.02
270.23	1814.1	637.086	60	59.97	50	50.02
270.402	1814.06	637.064	60	60.05	50	50
270.558	1814.1	637.072	60	59.99	50	50
270.728	1814.1	637.077	60	59.95	50	50.01
270.904	1814.08	637.072	60	59.89	50	50.08
271.074	1814.06	637.037	60	59.8	50	50.08
271.226	1814.19	637.154	60	59.99	50	50
271.399	1814.24	637.061	60	59.89	50	50.06
271.57	1814.1	637.092	60	59.95	50	50.03
271.727	1814.1	637.048	60	59.89	50	50.03
271.903	1814.11	637.056	60	59.95	50	50.03
272.062	1814.09	637.06	60	59.95	50	50.01
272.226	1814.13	637.102	60	60.05	50	49.99
272.396	1814.12	637.12	60	59.95	50	50.02
272.569	1814.12	637.094	60	59.95	50	50.04
272.734	1814.1	637.078	60	59.95	50	50.03
272.893	1814.17	637.148	60	59.99	50	49.97
273.075	1814.15	637.126	60	59.95	50	50.06
273.233	1814.15	637.14	60	59.89	50	50
273.396	1814.14	637.13	60	59.89	50	50.06
273.561	1814.14	637.124	60	60.02	50	50
273.727	1814.2	637.198	60	60.16	50	49.99
273.907	1814.14	637.115	60	59.95	50	50.03
274.058	1814.16	637.134	60	59.99	50	50.01
274.226	1814.25	637.217	60	60.11	50	50.01
274.404	1814.15	637.142	60	59.99	50	50.01
274.564	1814.16	637.121	60	59.99	50	50
274.701	1814.18	637.232	60	60.02	50	49.99
274.852	1814.27	637.352	65	64.81	50	50.01
275.019	1814.31	637.403	65	64.9	50	50.03
275.194	1814.46	637.539	65	64.9	50	50.02
275.354	1814.37	637.433	65	64.84	50	50.03
275.516	1814.53	637.608	65	64.98	50	49.97
275.689	1814.57	637.633	65	64.98	50	49.98
275.861	1814.56	637.669	65	64.98	50	49.97
276.021	1814.57	637.651	65	64.9	50	50
276.192	1814.63	637.73	65	64.95	50	50.02
276.356	1814.69	637.765	65	64.93	50	50.03
276.526	1814.7	637.78	65	64.98	50	50
276.684	1814.68	637.77	65	64.92	50	50
276.855	1814.75	637.803	65	64.98	50	49.99
277.028	1814.77	637.874	65	65.01	50	50
277.181	1814.79	637.851	65	64.98	50	49.98
277.35	1814.76	637.834	65	65.04	50	49.97
277.525	1814.8	637.891	65	64.98	50	49.98
277.686	1814.81	637.917	65	64.95	50	50
277.871	1814.82	637.889	65	64.93	50	50.03
278.022	1814.82	637.925	65	64.95	50	49.96
278.185	1814.85	637.947	65	64.98	50	49.99
278.361	1814.9	637.988	65	64.95	50	50.02
278.517	1814.88	637.967	65	64.98	50	49.99
278.692	1814.89	637.955	65	64.98	50	50
278.858	1814.85	637.921	65	64.98	50	49.99
279.022	1814.9	637.95	65	64.98	50	49.97
279.185	1814.91	637.993	65	64.95	50	49.99
279.353	1814.93	638.011	65	65.01	50	49.97
279.52	1814.93	637.994	65	64.98	50	49.97
279.685	1814.94	638.025	65	65.07	50	49.96
279.853	1814.88	637.962	65	64.92	50	50.01
280.021	1814.99	638.062	65	65.01	50	49.97
280.192	1814.94	638.006	65	64.95	50	50.01
280.368	1814.93	637.973	65	64.87	50	50.05
280.522	1814.91	637.997	65	64.9	50	50.04
280.688	1815	638.072	65	64.98	50	50.01
280.854	1815.04	638.128	65	65.04	50	49.98
281.019	1815.01	638.061	65	64.95	50	49.98
281.187	1815.01	638.093	65	65.04	50	49.98
281.354	1815.03	638.096	65	64.98	50	49.99
281.522	1815.06	638.124	65	64.98	50	49.97
281.683	1815.05	638.12	65	64.98	50	49.99
281.853	1815.04	638.127	65	64.98	50	49.98
282.02	1815.01	638.081	65	64.98	50	49.97
282.184	1815.05	638.126	65	64.98	50	49.99
282.358	1815.02	638.088	65	64.98	50	49.99
282.531	1815.07	638.143	65	64.95	50	50.02
282.683	1815.06	638.13	65	64.95	50	49.99
282.851	1815.11	638.179	65	65.04	50	50
283.024	1815.07	638.17	65	64.98	50	49.99
283.184	1815.07	638.149	65	64.98	50	49.99
283.362	1815.08	638.141	65	64.98	50	50.01
283.513	1815.1	638.172	65	64.98	50	49.96
283.693	1815.09	638.173	65	64.98	50	49.99
283.853	1815.11	638.206	65	64.98	50	49.99
284.028	1815.13	638.21	65	64.95	50	49.99
284.196	1815.11	638.176	65	64.9	50	50.02
284.358	1815.14	638.169	65	64.95	50	50.02
284.527	1815.12	638.219	65	64.95	50	50.02
284.691	1815.09	638.179	65	64.98	50	50.01
284.863	1815.14	638.209	65	64.98	50	50.01
285.032	1815.1	638.23	65	64.93	50	50.02
285.202	1815.14	638.21	65	64.93	50	50.05
285.361	1815.17	638.266	65	64.93	50	50.03
285.521	1815.11	638.197	65	65.01	50	50.02
285.687	1815.19	638.289	65	65.01	50	50.02
285.854	1815.14	638.233	65	65.04	50	49.96
286.018	1815.15	638.227	65	64.95	50	49.98
286.188	1815.21	638.277	65	64.98	50	49.99
286.353	1815.18	638.264	65	64.98	50	50.01
286.521	1815.2	638.26	65	64.95	50	50
286.691	1815.14	638.225	65	64.92	50	50.01
286.851	1815.2	638.27	65	64.98	50	49.98
287.025	1815.21	638.309	65	65.01	50	50.01
287.187	1815.16	638.249	65	65.04	50	49.95
287.351	1815.2	638.268	65	65.04	50	49.98
287.533	1815.15	638.256	65	64.98	50	50
287.696	1815.17	638.248	65	64.95	50	50.02
287.856	1815.2	638.209	65	65.04	50	50
288.019	1815.23	638.307	65	64.98	50	50.01
288.189	1815.21	638.289	65	65.01	50	50.02
288.349	1815.22	638.319	65	65.04	50	49.97
288.52	1815.24	638.293	65	64.98	50	49.99
288.686	1815.26	638.332	65	65.01	50	49.99
288.849	1815.15	638.22	65	64.95	50	50
289.019	1815.22	638.286	65	65.01	50	49.98
289.189	1815.23	638.291	65	65.01	50	49.99
289.358	1815.23	638.31	65	64.98	50	50.02
289.516	1815.24	638.313	65	65.07	50	49.97
289.689	1815.26	638.312	65	65.01	50	49.98
289.849	1815.27	638.348	65	65.01	50	49.96
290.03	1815.28	638.367	65	65.01	50	50.01
290.191	1815.24	638.325	65	64.98	50	50
290.353	1815.19	638.28	65	64.93	50	50.03
290.519	1815.27	638.341	65	65.01	50	49.99
290.695	1815.24	638.312	65	65.01	50	50.01
290.851	1815.26	638.368	65	65.01	50	49.97
291.026	1815.3	638.379	65	65.01	50	50
291.189	1815.26	638.308	65	65.01	50	50.02
291.361	1815.21	638.293	65	64.92	50	50
291.521	1815.18	638.255	65	64.95	50	50.02
291.688	1815.3	638.369	65	65.04	50	50
291.855	1815.24	638.327	65	64.98	50	50.01
292.025	1815.3	638.386	65	65.07	50	49.99
292.185	1815.26	638.358	65	65.04	50	49.98
292.354	1815.32	638.387	65	65.04	50	49.99
292.516	1815.32	638.398	65	64.98	50	49.99
292.694	1815.24	638.306	65	64.98	50	50.02
292.857	1815.3	638.396	65	64.95	50	49.98
293.026	1815.31	638.337	65	65.01	50	49.99
293.2	1815.32	638.385	65	64.98	50	50.01
293.357	1815.27	638.381	65	64.98	50	49.99
293.533	1815.31	638.381	65	64.95	50	50.03
293.698	1815.29	638.353	65	64.93	50	50.02
293.848	1815.27	638.347	65	64.98	50	49.99
294.025	1815.32	638.43	65	65.01	50	50.01
294.193	1815.33	638.411	65	64.98	50	49.98
294.362	1815.33	638.406	65	65.04	50	49.99
294.525	1815.3	638.367	65	64.98	50	50.01
294.686	1815.28	638.375	65	64.98	50	50.02
294.861	1815.31	638.385	65	64.98	50	49.99
295.023	1815.33	638.401	65	64.95	50	50.01
295.186	1815.36	638.427	65	64.95	50	50.02
295.361	1815.3	638.369	65	65.04	50	49.97
295.521	1815.33	638.394	65	65.01	50	49.98
295.692	1815.35	638.433	65	65.01	50	50.01
295.856	1815.36	638.417	65	65.01	50	49.99
296.026	1815.36	638.429	65	65.04	50	49.98
296.187	1815.38	638.437	65	65.04	50	49.96
296.358	1815.31	638.383	65	65.01	50	50.01
296.519	1815.36	638.425	65	65.04	50	50
296.686	1815.36	638.45	65	64.98	50	49.99
296.849	1815.35	638.402	65	64.98	50	49.97
297.026	1815.35	638.412	65	65.04	50	50
297.186	1815.29	638.334	65	65.04	50	49.97
297.351	1815.37	638.458	65	65.04	50	49.98
297.518	1815.38	638.434	65	65.04	50	49.99
297.701	1815.34	638.491	65	65.01	50	49.98
297.856	1815.32	638.405	65	64.95	50	50
298.025	1815.32	638.41	65	64.93	50	50.05
298.191	1815.37	638.483	65	64.98	50	50.01
298.361	1815.37	638.446	65	64.98	50	50.02
298.529	1815.42	638.51	65	65.04	50	49.99
298.692	1815.36	638.447	65	64.98	50	50.01
298.856	1815.38	638.44	65	64.93	50	50.03
299.027	1815.38	638.474	65	65.04	50	50
299.181	1815.33	638.368	65	64.95	50	49.98
299.359	1815.43	638.486	65	65.1	50	49.98
299.516	1815.41	638.479	65	65.04	50	49.96
299.701	1815.32	638.409	65	64.98	50	50.02
299.854	1815.37	638.46	65	64.98	50	49.96
300.022	1815.4	638.452	65	65.01	50	50.01
300.183	1815.38	638.43	65	65.07	50	49.99
300.352	1815.42	638.487	65	65.01	50	49.98
300.525	1815.42	638.496	65	64.98	50	49.98
300.683	1815.39	638.473	65	64.98	50	50.01
300.852	1815.37	638.433	65	65.04	50	49.99
301.024	1815.38	638.461	65	65.1	50	49.96
301.19	1815.39	638.495	65	64.98	50	49.99
301.364	1815.41	638.487	65	65.01	50	50
301.521	1815.45	638.538	65	64.98	50	50.02
301.688	1815.42	638.484	65	65.01	50	49.99
301.853	1815.39	638.459	65	65.04	50	49.97
302.021	1815.39	638.441	65	64.98	50	49.99
302.197	1815.34	638.447	65	64.9	50	50.03
302.366	1815.41	638.474	65	64.98	50	50
302.533	1815.36	638.473	65	64.78	50	50.05
302.694	1815.43	638.507	65	64.98	50	50
302.85	1815.42	638.499	65	65.01	50	49.99
303.023	1815.41	638.467	65	64.98	50	49.98
303.186	1815.4	638.448	65	65.01	50	49.99
303.358	1815.42	638.504	65	65.01	50	49.97
303.514	1815.43	638.537	65	65.1	50	49.96
303.701	1815.43	638.46	65	64.98	50	50
303.86	1815.35	638.413	65	64.98	50	50
304.026	1815.45	638.497	65	64.95	50	50.03
304.202	1815.42	638.53	65	65.01	50	50.02
304.372	1815.4	638.477	65	64.87	50	50.05
304.529	1815.39	638.484	65	65.04	50	49.99
304.701	1815.37	638.478	65	64.87	50	50.07
304.857	1815.45	638.514	65	64.93	50	50.03
305.016	1815.45	638.515	65	64.98	50	50.03
305.184	1815.42	638.496	65	65.01	50	49.98
305.353	1815.43	638.5	65	65.04	50	49.98
305.521	1815.48	638.546	65	65.04	50	49.98
305.689	1815.42	638.486	65	65.04	50	49.98
305.856	1815.39	638.478	65	65.04	50	49.98
306.015	1815.41	638.481	65	64.98	50	49.98
306.195	1815.37	638.439	65	64.95	50	50.04
306.353	1815.36	638.422	65	64.98	50	50
306.522	1815.42	638.51	65	65.04	50	49.99
306.683	1815.44	638.506	65	65.04	50	50
306.859	1815.47	638.54	65	65.04	50	49.99
307.023	1815.36	638.424	65	64.87	50	50.03
307.188	1815.37	638.443	65	64.87	50	50.05
307.352	1815.46	638.535	65	65.01	50	50.01
307.524	1815.4	638.464	65	65.01	50	50
307.646	1815.41	638.484	65	64.9	50	50.02
307.804	1815.64	638.622	70	69.71	50	50.04
307.982	1815.79	638.767	70	69.86	50	49.97
308.14	1815.87	638.858	70	69.86	50	49.99
308.311	1815.9	638.869	70	69.86	50	50.01
308.476	1815.93	638.904	70	69.92	50	49.98
308.652	1816.02	639.009	70	69.83	50	50.03
308.811	1816.03	638.99	70	69.92	50	50.01
308.972	1816.06	639.034	70	69.86	50	50.03
309.14	1816.07	639.016	70	69.95	50	50.03
309.313	1816.11	639.085	70	69.89	50	50.02
309.476	1816.12	639.094	70	69.92	50	49.99
309.643	1816.18	639.178	70	69.95	50	50
309.817	1816.19	639.18	70	69.89	50	50.01
309.98	1816.17	639.127	70	69.92	50	50.01
310.156	1816.2	639.193	70	69.8	50	50.07
310.311	1816.21	639.192	70	69.86	50	50.03
310.477	1816.21	639.17	70	69.92	50	50.03
310.64	1816.24	639.204	70	69.92	50	50.02
310.82	1816.26	639.221	70	69.98	50	50
310.974	1816.25	639.208	70	69.98	50	49.99
311.134	1816.26	639.214	70	69.92	50	49.99
311.313	1816.27	639.246	70	69.98	50	49.98
311.48	1816.27	639.269	70	69.94	50	49.96
311.644	1816.31	639.291	70	69.95	50	50.01
311.822	1816.31	639.295	70	69.8	50	50.07
311.98	1816.37	639.347	70	69.92	50	50
312.148	1816.34	639.314	70	69.83	50	50.04
312.307	1816.36	639.344	70	69.98	50	50
312.482	1816.36	639.359	70	69.89	50	50.02
312.643	1816.37	639.346	70	69.92	50	49.98
312.814	1816.36	639.324	70	69.86	50	50.01
312.981	1816.36	639.325	70	69.89	50	50.01
313.154	1816.39	639.359	70	69.8	50	50.04
313.308	1816.42	639.394	70	69.92	50	50
313.48	1816.39	639.379	70	69.98	50	49.99
313.637	1816.45	639.425	70	69.95	50	49.99
313.808	1816.39	639.367	70	69.92	50	50.01
313.985	1816.38	639.367	70	69.71	50	50.09
314.141	1816.41	639.386	70	69.86	50	50.03
314.319	1816.39	639.393	70	69.92	50	50.04
314.473	1816.4	639.324	70	69.8	50	50.03
314.644	1816.48	639.456	70	69.98	50	49.98
314.816	1816.39	639.35	70	69.89	50	50.03
314.974	1816.42	639.372	70	69.95	50	50.02
315.149	1816.49	639.492	70	69.98	50	49.99
315.317	1816.45	639.412	70	69.92	50	50.03
315.476	1816.42	639.354	70	69.98	50	50.01
315.654	1816.47	639.428	70	69.83	50	50.06
315.811	1816.35	639.312	70	69.95	50	49.98
315.984	1816.48	639.421	70	69.89	50	50.06
316.144	1816.44	639.397	70	69.86	50	50.05
316.316	1816.51	639.488	70	69.95	50	50.02
316.478	1816.51	639.463	70	69.89	50	50.02
316.651	1816.5	639.451	70	69.86	50	50.04
316.816	1816.48	639.442	70	69.89	50	50.03
316.972	1816.47	639.402	70	69.92	50	50.02
317.141	1816.5	639.465	70	70.01	50	49.99
317.313	1816.48	639.447	70	69.86	50	50.02
317.474	1816.49	639.451	70	69.95	50	49.99
317.647	1816.5	639.443	70	69.95	50	50
317.808	1816.49	639.458	70	69.92	50	50
317.976	1816.49	639.453	70	69.86	50	50.05
318.149	1816.49	639.439	70	69.92	50	50.02
318.303	1816.51	639.459	70	69.98	50	49.99
318.477	1816.54	639.459	70	69.95	50	50
318.65	1816.52	639.481	70	69.72	50	50.11
318.809	1816.52	639.46	70	69.89	50	50.02
318.98	1816.52	639.503	70	69.89	50	50.04
319.147	1816.48	639.461	70	69.95	50	49.99
319.316	1816.5	639.467	70	69.86	50	50.04
319.48	1816.57	639.543	70	69.86	50	50.05
319.654	1816.51	639.479	70	69.86	50	50.05
319.823	1816.53	639.487	70	69.83	50	50.04
319.976	1816.51	639.473	70	69.86	50	50.03
320.144	1816.57	639.543	70	69.89	50	50.02
320.314	1816.51	639.469	70	69.89	50	50.03
320.469	1816.52	639.478	70	69.98	50	49.97
320.641	1816.52	639.46	70	69.95	50	50.03
320.818	1816.58	639.531	70	69.98	50	49.98
320.976	1816.59	639.552	70	69.86	50	50.01
321.138	1816.52	639.462	70	69.92	50	50.02
321.31	1816.55	639.516	70	69.98	50	50.01
321.485	1816.55	639.537	70	69.98	50	49.99
321.645	1816.56	639.502	70	69.86	50	50.03
321.803	1816.53	639.464	70	69.95	50	50.02
321.98	1816.54	639.482	70	69.95	50	50
322.14	1816.59	639.53	70	69.95	50	49.98
322.311	1816.54	639.502	70	69.92	50	50.02
322.482	1816.6	639.532	70	69.83	50	50.05
322.641	1816.55	639.513	70	69.86	50	49.99
322.815	1816.56	639.509	70	69.92	50	50.02
322.973	1816.53	639.5	70	69.92	50	50.01
323.148	1816.55	639.52	70	69.98	50	49.99
323.313	1816.61	639.575	70	69.92	50	50.01
323.481	1816.57	639.533	70	69.95	50	50
323.647	1816.61	639.553	70	69.98	50	50
323.821	1816.56	639.541	70	69.98	50	50.01
323.976	1816.59	639.566	70	69.92	50	49.99
324.158	1816.58	639.514	70	69.92	50	50.04
324.316	1816.58	639.572	70	69.86	50	50.02
324.477	1816.57	639.501	70	69.89	50	50.04
324.637	1816.58	639.541	70	69.92	50	50.04
324.813	1816.53	639.479	70	69.98	50	50
324.986	1816.62	639.595	70	69.98	50	50.01
325.142	1816.61	639.584	70	69.95	50	49.97
325.313	1816.59	639.5	70	69.74	50	50.09
325.481	1816.62	639.581	70	69.95	50	50.01
325.646	1816.57	639.527	70	69.95	50	50.03
325.808	1816.57	639.536	70	69.92	50	50.03
325.983	1816.67	639.634	70	69.89	50	50.02
326.146	1816.58	639.527	70	69.92	50	50.03
326.312	1816.59	639.562	70	69.92	50	50.01
326.472	1816.62	639.552	70	69.98	50	49.99
326.638	1816.59	639.538	70	69.95	50	50.01
326.813	1816.61	639.586	70	70.01	50	50
326.984	1816.61	639.573	70	69.95	50	50
327.139	1816.59	639.534	70	69.89	50	50.03
327.325	1816.59	639.57	70	69.95	50	50.04
327.481	1816.59	639.579	70	69.92	50	50.01
327.633	1816.61	639.521	70	69.95	50	50.02
327.816	1816.61	639.559	70	70.01	50	50
327.974	1816.65	639.606	70	69.86	50	50.02
328.139	1816.6	639.539	70	69.95	50	50
328.326	1816.64	639.595	70	69.77	50	50.08
328.485	1816.65	639.582	70	69.89	50	50.03
328.647	1816.67	639.622	70	69.89	50	50.01
328.818	1816.63	639.601	70	69.83	50	50.05
328.976	1816.61	639.588	70	69.86	50	50.06
329.145	1816.62	639.597	70	69.98	50	50.02
329.313	1816.67	639.622	70	70.01	50	50
329.483	1816.61	639.593	70	70.01	50	49.99
329.647	1816.64	639.576	70	69.89	50	50.03
329.815	1816.61	639.558	70	69.98	50	50
329.992	1816.62	639.572	70	69.92	50	50.04
330.144	1816.62	639.572	70	69.95	50	50.01
330.308	1816.6	639.543	70	69.92	50	50.01
330.481	1816.62	639.594	70	69.98	50	50.01
330.643	1816.65	639.618	70	69.95	50	50.02
330.815	1816.66	639.621	70	69.89	50	50.05
330.981	1816.63	639.604	70	69.95	50	50
331.146	1816.63	639.569	70	69.92	50	50.02
331.316	1816.67	639.647	70	69.98	50	49.98
331.467	1816.68	639.625	70	69.95	50	49.99
331.652	1816.7	639.668	70	69.95	50	50
331.771	1816.6	639.575	70	69.83	50	50.05
[truncated: 1,764 more rows]

## Sheet: 50C IGAsorp Sorption 2.05 mm sl
Polyurathene	Foam	1Dslab-11-6-18
TIME Time	of	acquired	data	point	(Minutes)
Weight Asymptote	of	total	microbalance	reading	(Milligrams)
%-RH Humidity	reading	(%)
T-Samp Sample	Temperature	reading	(°°C)
Block-T RH	Temperature	reading	(°C)
Head-T Sample	Chamber	Temperature	reading	(°°C)
Dry Dry	Stream	Mass	Flow	reading	(%)
Wet Wet	Stream	Mass	Flow	reading	(%)
A1 Heater	Power	reading	(%)
A2 Bath	Temp	reading	(°C)
TIME	Weight	%-RH	T-Samp	Block-T	Head-T	Dry	Wet	A1	A2
1.03722	211.828	0.9854	49.998	48.902	49.6674	100	0	0	49.7694
1.07943	211.828	0.9859	49.992	48.904	49.6671	100	0	0	49.7694
1.09807	211.828	0.9859	49.991	48.911	49.6658	100	0	0	49.7694
1.11628	211.827	0.9854	49.992	48.907	49.6658	100	0	0	49.7694
1.13485	211.828	0.9854	49.993	48.906	49.6656	100	0	0	49.7694
1.15333	211.828	0.9854	49.992	48.897	49.6653	100	0	0	49.7694
1.17193	211.828	0.9854	49.989	48.898	49.6651	100	0	0	49.7694
1.19042	211.829	0.9849	49.989	48.899	49.6643	100	0	0	49.7696
1.20927	211.828	0.9849	49.989	48.902	49.664	100	0	0	49.7696
1.22787	211.829	0.9849	49.99	48.902	49.664	100	0	0	49.7696
1.24637	211.828	0.9849	49.99	48.899	49.6638	100	0	0	49.7696
1.26438	211.828	0.9849	49.988	48.899	49.6635	100	0	0	49.7696
1.28287	211.828	0.9849	49.987	48.9	49.6635	100	0	0	49.7696
1.30085	211.828	0.9849	49.984	48.902	49.663	100	0	0	49.7696
1.31932	211.828	0.9849	49.989	48.902	49.6628	100	0	0	49.7696
1.33782	211.828	0.9854	49.987	48.894	49.664	100	0	0	49.7696
1.35627	211.828	0.9849	49.988	48.897	49.6635	100	0	0	49.7696
1.37467	211.828	0.9849	49.989	48.889	49.6635	100	0	0	49.7699
1.39327	211.828	0.9849	49.984	48.887	49.6635	100	0	0	49.7699
1.41173	211.828	0.9854	49.987	48.892	49.664	100	0	0	49.7699
1.4305	211.828	0.9859	49.986	48.893	49.6638	100	0	0	49.7699
1.43127	211.828	0.9859	49.986	48.893	49.6638	100	0	0	49.7699
1.44568	211.828	0.9859	49.988	48.893	49.664	100	0	0	49.7699
1.45028	211.828	0.9859	49.99	48.893	49.664	100	0	0	49.7699
1.46777	211.828	0.9859	49.994	48.896	49.6653	100	0	0	49.7699
1.49487	211.829	0.9859	49.995	48.905	49.6646	100	0	0	49.7699
1.52602	211.828	0.9854	49.995	48.903	49.664	100	0	0	49.7699
1.56333	211.829	0.9854	49.995	48.895	49.6633	100	0	0	49.7699
1.57253	211.828	0.9854	49.995	48.894	49.6633	100	0	0	49.7699
1.57853	211.828	0.9854	49.995	48.894	49.6633	100	0	0	49.7699
1.58148	211.827	0.9854	49.994	48.892	49.6633	100	0	0	49.7699
1.5996	211.828	0.9854	49.994	48.89	49.6638	100	0	0	49.7699
1.60702	211.828	0.9854	49.992	48.888	49.6638	100	0	0	49.7699
1.61317	211.829	0.9854	49.992	48.887	49.6635	100	0	0	49.7699
1.63083	211.828	0.9849	49.994	48.88	49.6633	100	0	0	49.7699
1.63388	211.828	0.9849	49.994	48.88	49.6633	100	0	0	49.7699
1.6459	211.828	0.9849	49.994	48.878	49.663	100	0	0	49.7699
1.6612	211.828	0.9854	49.992	48.877	49.6625	100	0	0	49.7699
1.6672	211.828	0.9854	49.99	48.876	49.6628	100	0	0	49.7699
1.69557	211.829	0.9859	49.993	48.882	49.6617	100	0	0	49.7699
1.71667	211.828	0.9859	49.989	48.882	49.6617	100	0	0	49.7699
1.72278	211.828	0.9859	49.987	48.882	49.6615	100	0	0	49.7699
1.74932	211.828	0.9859	49.987	48.88	49.6612	100	0	0	49.7701
1.80208	211.829	0.9854	49.989	48.883	49.6615	100	0	0	49.7701
1.86463	211.828	0.9859	49.99	48.882	49.6628	100	0	0	49.7701
1.93178	211.828	0.9859	49.989	48.89	49.6628	100	0	0	49.7703
2.00352	211.828	0.9869	49.991	48.899	49.6623	100	0	0	49.7703
2.08028	211.828	0.9864	49.987	48.896	49.6612	100	0	0	49.7703
2.16225	211.828	0.9854	49.985	48.891	49.6599	100	0	0	49.7706
2.24452	211.828	0.9864	49.985	48.896	49.6605	100	0	0	49.7706
2.33297	211.829	0.9859	49.993	48.895	49.6594	100	0	0	49.7708
2.42708	211.828	0.9859	49.989	48.893	49.6589	100	0	0	49.7708
2.5271	211.828	0.9849	49.993	48.89	49.6599	100	0	0	49.7711
2.63292	211.828	0.9859	49.988	48.898	49.661	100	0	0	49.7711
2.74608	211.828	0.9869	49.985	48.892	49.6605	100	0	0	49.7713
2.8668	211.828	0.9854	49.989	48.887	49.6625	100	0	0	49.7713
2.99518	211.828	0.9854	49.983	48.889	49.6638	100	0	0	49.7715
3.13135	211.828	0.9864	49.99	48.892	49.6638	100	0	0	49.7718
3.27658	211.828	0.9854	49.994	48.897	49.6643	100	0	0	49.7718
3.43062	211.828	0.9854	49.982	48.881	49.6658	100	0	0	49.772
3.59412	211.828	0.9854	49.989	48.892	49.6656	100	0	0	49.7722
3.76682	211.829	0.9864	49.985	48.893	49.6653	100	0	0	49.7727
3.95048	211.828	0.9854	49.994	48.888	49.6671	100	0	0	49.773
4.13277	211.827	0.9849	49.992	48.894	49.6694	100	0	0	49.7732
4.32497	211.828	0.9854	49.985	48.902	49.6697	100	0	0	49.7734
4.51733	211.828	0.9854	49.991	48.891	49.6679	100	0	0	49.7737
4.72122	211.828	0.9859	49.986	48.898	49.6681	100	0	0	49.7739
4.93697	211.828	0.9864	49.985	48.898	49.6687	100	0	0	49.7741
5.16565	211.828	0.9854	49.992	48.882	49.6671	100	0	0	49.7744
5.39317	211.828	0.9854	49.983	48.882	49.6661	100	0	0	49.7749
5.63428	211.827	0.9854	49.992	48.894	49.6669	100	0	0	49.7751
5.87403	211.827	0.9859	49.985	48.896	49.6681	100	0	0	49.7753
6.1267	211.828	0.9859	49.991	48.898	49.6702	100	0	0	49.7756
6.37922	211.829	0.9864	49.983	48.891	49.6697	100	0	0	49.776
6.6322	211.828	0.9864	49.99	48.9	49.6712	100	0	0	49.7763
6.8996	211.828	0.9854	49.998	48.885	49.6722	100	0	0	49.7765
7.18187	211.828	0.9854	49.987	48.885	49.6753	100	0	0	49.7768
7.47992	211.828	0.9864	49.99	48.902	49.6771	100	0	0	49.7772
7.79528	211.828	0.9864	49.992	48.889	49.6774	100	0	0	49.7775
8.1284	211.828	0.9859	49.994	48.892	49.6776	100	0	0	49.7777
8.47963	211.828	0.9844	49.994	48.883	49.6797	100	0	0	49.7779
8.84943	211.828	0.9859	49.993	48.889	49.6804	100	0	0	49.7779
9.23993	211.828	0.9854	49.996	48.888	49.6835	100	0	0	49.7779
9.65147	211.828	0.9844	49.994	48.904	49.6812	100	0	0	49.7779
10.0852	211.828	0.9854	49.998	48.897	49.6822	100	0	0	49.7779
10.5422	211.828	0.9854	49.998	48.887	49.6804	100	0	0	49.7777
11.024	211.828	0.9864	49.995	48.911	49.6799	100	0	0	49.7775
11.5315	211.828	0.9849	49.998	48.897	49.6804	100	0	0	49.7772
12.0655	211.828	0.9859	50.002	48.898	49.6807	100	0	0	49.7768
12.6284	211.828	0.9859	49.994	48.908	49.6838	100	0	0	49.776
13.2208	211.829	0.9844	49.998	48.906	49.6858	100	0	0	49.7756
13.8439	211.829	0.9869	50.004	48.905	49.6871	100	0	0	49.7749
14.4999	211.828	0.9859	50.005	48.906	49.6866	100	0	0	49.7739
15.155	211.828	0.9864	50.003	48.893	49.6894	100	0	0	49.773
15.8452	211.828	0.9864	50.007	48.901	49.6876	100	0	0	49.7718
16.5707	211.828	0.9864	50.009	48.911	49.6873	100	0	0	49.7706
17.3342	211.828	0.9854	50.011	48.911	49.6855	100	0	0	49.7691
18.138	211.828	0.9869	50.005	48.909	49.682	100	0	0	49.7677
18.9415	211.829	0.9864	50.003	48.907	49.6771	100	0	0	49.7665
19.7862	211.828	0.9859	49.998	48.894	49.6791	100	0	0	49.7653
20.6316	211.827	0.9869	50.009	48.897	49.6763	100	0	0	49.7644
21.5204	211.828	0.9854	50.003	48.904	49.6758	100	0	0	49.7637
22.4099	211.828	0.9864	49.993	48.908	49.6761	100	0	0	49.763
23.3458	211.827	0.9859	50.001	48.907	49.6756	100	0	0	49.7625
24.2811	211.828	0.9854	50.003	48.904	49.6766	100	0	0	49.7623
25.216	211.828	0.9864	49.994	48.893	49.6774	100	0	0	49.7618
26.1506	211.827	0.9859	49.994	48.905	49.6781	100	0	0	49.7618
27.087	211.828	0.9854	50.002	48.902	49.6761	100	0	0	49.7613
28.0724	211.828	0.9854	49.997	48.891	49.6727	100	0	0	49.7611
29.057	211.828	0.9859	50	48.9	49.6707	100	0	0	49.7608
30.0931	211.828	0.9869	49.994	48.893	49.6722	100	0	0	49.7608
31.1821	211.829	0.9864	49.998	48.897	49.6727	100	0	0	49.7611
32.2722	211.828	0.9854	49.994	48.911	49.6748	100	0	0	49.7613
33.418	211.829	0.9864	49.998	48.903	49.6727	100	0	0	49.7615
34.6224	211.827	0.9869	49.993	48.901	49.672	100	0	0	49.7615
35.7161	211.827	0.9854	49.994	48.897	49.6715	100	0	0	49.7623
36.8658	211.827	0.9869	49.995	48.89	49.6733	100	0	0	49.763
38.074	211.828	0.9854	49.996	48.904	49.6766	100	0	0	49.7637
39.2819	211.829	0.9844	49.989	48.899	49.6748	100	0	0	49.7639
40.5511	211.828	0.9859	49.994	48.897	49.674	100	0	0	49.7644
41.886	211.828	0.9859	49.993	48.905	49.6681	100	0	0	49.7649
43.29	211.828	0.9854	49.988	48.901	49.6722	100	0	0	49.7656
44.7655	211.828	0.9859	49.989	48.909	49.6715	100	0	0	49.7665
46.3169	211.828	0.9859	49.999	48.894	49.6738	100	0	0	49.768
47.9467	211.828	0.9864	49.994	48.904	49.6758	100	0	0	49.7687
49.6591	211.828	0.9864	49.991	48.882	49.6745	100	0	0	49.7694
51.4586	211.828	0.9869	49.994	48.907	49.6745	100	0	0	49.7699
53.3503	211.828	0.9864	49.994	48.894	49.6735	100	0	0	49.7706
55.3376	211.828	0.9854	49.997	48.884	49.682	100	0	0	49.7713
57.4256	211.829	0.9869	50.008	48.898	49.6807	100	0	0	49.7708
59.5136	211.829	0.9854	49.994	48.897	49.683	100	0	0	49.7696
61.7082	211.827	0.9849	49.996	48.898	49.6753	100	0	0	49.7677
63.6991	211.829	0.9864	49.994	48.882	49.6751	100	0	0	49.767
65.6891	211.828	0.9864	49.994	48.897	49.6743	100	0	0	49.7675
67.7806	211.829	0.9854	49.994	48.896	49.6707	100	0	0	49.7682
69.9789	211.828	0.9859	49.993	48.897	49.6722	100	0	0	49.7696
72.2883	211.829	0.9859	49.994	48.887	49.6791	100	0	0	49.7715
74.5976	211.828	0.9849	49.993	48.901	49.6784	100	0	0	49.7722
77.0243	211.828	0.9859	50.002	48.89	49.6809	100	0	0	49.7718
79.5742	211.828	0.9859	50	48.904	49.6815	100	0	0	49.7708
82.1246	211.828	0.9869	49.997	48.902	49.6817	100	0	0	49.7694
84.674	211.828	0.9849	49.997	48.898	49.6735	100	0	0	49.7684
87.3527	211.828	0.9864	49.994	48.899	49.6699	100	0	0	49.7696
90.166	211.828	0.9864	49.989	48.909	49.6771	100	0	0	49.7718
93.1218	211.828	0.9869	49.992	48.892	49.682	100	0	0	49.7725
96.2277	211.828	0.9859	49.995	48.899	49.6822	100	0	0	49.7711
99.4902	211.828	0.9864	49.995	48.904	49.6822	100	0	0	49.7701
102.918	211.828	0.9859	49.994	48.893	49.6763	100	0	0	49.7684
106.519	211.828	0.9849	49.994	48.899	49.6761	100	0	0	49.7684
110.302	211.828	0.9849	49.995	48.898	49.6756	100	0	0	49.7691
114.275	211.828	0.9864	49.996	48.89	49.6725	100	0	0	49.7699
118.448	211.827	0.9849	50.001	48.906	49.6794	100	0	0	49.7703
122.622	211.828	0.9854	50.003	48.894	49.6774	100	0	0	49.7682
122.636	211.828	0.9854	50.003	48.894	49.6774	100	0	0	49.7682
122.679	211.828	0.9859	49.999	48.899	49.6768	100	0	0	49.7682
122.698	211.828	0.9864	49.998	48.893	49.6766	100	0	0	49.7682
122.716	211.828	0.9869	49.998	48.898	49.6771	100	0	0	49.7682
122.735	211.827	0.9873	50.002	48.898	49.6774	100	0	0	49.7682
122.752	211.828	0.9873	49.999	48.904	49.6774	100	0	0	49.7682
122.771	211.828	0.9869	49.999	48.905	49.6774	100	0	0	49.7682
122.789	211.828	0.9869	50	48.905	49.6771	100	0	0	49.7682
122.807	211.828	0.9859	49.998	48.903	49.6774	100	0	0	49.7682
122.826	211.828	0.9854	50	48.9	49.6774	100	0	0	49.7682
122.844	211.827	0.9859	50.001	48.906	49.6779	100	0	0	49.7682
122.863	211.827	0.9854	50.003	48.904	49.6781	100	0	0	49.7682
122.88	211.821	0.9854	50.007	48.904	49.6781	77.326	22.674	0	49.7682
122.898	211.828	0.9854	50.003	48.904	49.6779	94.465	5.535	0	49.768
122.917	211.828	0.9854	50.003	48.902	49.6781	100	0	0	49.768
122.934	211.828	0.9854	49.998	48.902	49.6784	100	0	0	49.768
122.953	211.827	0.9854	49.996	48.905	49.6786	84.089	15.911	0	49.768
122.972	211.827	0.9849	49.998	48.908	49.6786	94.33	5.67	0	49.768
122.99	211.827	0.9849	49.996	48.903	49.6779	93.678	6.322	0	49.768
123.009	211.827	0.9854	49.998	48.9	49.6774	93.153	6.847	0	49.768
123.027	211.827	0.9922	49.996	48.901	49.6776	92.57	7.43	0	49.768
123.028	211.827	0.9922	49.996	48.901	49.6776	92.57	7.43	0	49.768
123.036	211.827	1.0105	49.997	48.898	49.6779	92.437	7.563	0	49.768
123.038	211.828	1.0177	49.997	48.898	49.6779	92.41	7.59	0	49.768
123.044	211.827	1.051	49.996	48.901	49.6781	92.246	7.754	0	49.768
123.049	211.828	1.0708	49.997	48.9	49.6784	92.217	7.783	0	49.768
123.058	211.828	1.1374	49.998	48.898	49.6784	92.189	7.811	0	49.768
123.097	211.828	1.6016	49.999	48.898	49.6786	91.78	8.22	0	49.768
123.103	211.828	1.6875	50	48.898	49.6789	91.779	8.221	0	49.768
123.124	211.828	2.0204	50	48.898	49.6786	91.316	8.684	0	49.768
123.131	211.828	2.1333	49.999	48.895	49.6786	91.34	8.66	0	49.768
123.137	211.828	2.2226	49.998	48.9	49.6789	91.292	8.708	0	49.768
123.158	211.829	2.5575	49.998	48.902	49.6791	91.338	8.662	0	49.768
123.17	211.828	2.7206	50	48.9	49.6789	91.306	8.694	0	49.768
123.183	211.829	2.9247	50	48.902	49.6784	91.125	8.875	0	49.768
123.22	211.829	3.3768	50.002	48.911	49.6784	91.222	8.778	0	49.768
123.227	211.83	3.4289	50.002	48.911	49.6784	91.219	8.781	0	49.768
123.234	211.829	3.5013	50.001	48.911	49.6784	91.043	8.957	0	49.768
123.266	211.83	3.7773	49.997	48.908	49.6791	91.225	8.775	0	49.768
123.272	211.83	3.8077	50	48.906	49.6791	91.248	8.752	0	49.768
123.278	211.83	3.8569	50	48.902	49.6791	91.222	8.778	0	49.768
123.283	211.831	3.897	50	48.902	49.6791	91.102	8.898	0	49.768
123.312	211.831	4.064	49.996	48.903	49.6794	91.158	8.842	0	49.768
123.323	211.832	4.1252	49.993	48.903	49.6791	91.195	8.805	0	49.768
123.353	211.832	4.2772	49.995	48.903	49.6799	91.25	8.75	0	49.768
123.365	211.832	4.3255	49.996	48.899	49.6794	91.237	8.763	0	49.768
123.376	211.833	4.3641	49.997	48.9	49.6791	91.243	8.757	0	49.768
123.412	211.833	4.5079	50.007	48.9	49.6791	91.221	8.779	0	49.7677
123.433	211.833	4.5769	50.004	48.901	49.6794	91.198	8.802	0	49.7677
123.451	211.834	4.6338	49.999	48.904	49.6799	91.178	8.822	0	49.7677
123.454	211.834	4.6396	49.999	48.904	49.6799	91.183	8.817	0	49.7677
123.47	211.834	4.6937	49.998	48.911	49.6802	91.161	8.839	0	49.7677
123.477	211.835	4.7154	50	48.911	49.6802	91.166	8.834	0	49.7677
123.482	211.834	4.7347	50	48.914	49.6804	91.239	8.761	0	49.7677
123.497	211.835	4.781	50	48.915	49.6804	91.327	8.673	0	49.7677
123.506	211.835	4.8104	50	48.915	49.6807	91.346	8.654	0	49.7677
123.523	211.836	4.8616	50	48.915	49.6809	91.313	8.687	0	49.7677
123.529	211.836	4.8775	50.003	48.913	49.6809	91.338	8.662	0	49.7677
123.538	211.836	4.9007	50.004	48.913	49.6807	91.351	8.649	0	49.7677
123.548	211.836	4.9267	50.005	48.913	49.6807	91.289	8.711	0	49.7677
123.553	211.836	4.9315	50.005	48.913	49.6807	91.257	8.743	0	49.7677
123.562	211.837	4.9532	50.005	48.91	49.6809	91.251	8.749	0	49.7677
123.58	211.837	4.9972	50.003	48.917	49.6809	91.211	8.789	0	49.7677
123.594	211.838	5.03	50.006	48.915	49.6815	91.208	8.792	0	49.7677
123.606	211.838	5.0599	50.005	48.912	49.6815	91.234	8.766	0	49.7675
123.62	211.838	5.0888	50.005	48.912	49.6822	91.4	8.6	0	49.7675
123.641	211.839	5.139	50.005	48.912	49.6817	91.457	8.543	0	49.7675
123.652	211.839	5.1641	50.006	48.914	49.6817	91.346	8.654	0	49.7675
123.656	211.839	5.1723	50.007	48.913	49.6817	91.373	8.627	0	49.7675
123.66	211.839	5.1796	50.007	48.913	49.6817	91.43	8.57	0	49.7675
123.668	211.839	5.1984	50.006	48.916	49.6822	91.466	8.534	0	49.7675
123.678	211.839	5.2162	50.006	48.92	49.6825	91.442	8.558	0	49.7675
123.683	211.839	5.2249	50.007	48.923	49.6822	91.44	8.56	0	49.7675
123.71	211.84	5.265	50.008	48.926	49.6832	91.413	8.587	0	49.7675
123.713	211.84	5.2703	50.008	48.926	49.6832	91.384	8.616	0	49.7675
123.719	211.841	5.278	50.007	48.926	49.6832	91.426	8.574	0	49.7675
123.745	211.841	5.3161	50.005	48.924	49.6843	91.474	8.526	0	49.7672
123.748	211.841	5.3219	50.005	48.924	49.6843	91.53	8.47	0	49.7672
123.752	211.842	5.3277	50.005	48.924	49.6843	91.525	8.475	0	49.7672
123.77	211.842	5.3576	50.005	48.924	49.684	91.537	8.463	0	49.7672
123.782	211.843	5.3764	50.003	48.924	49.6848	91.474	8.526	0	49.7672
123.796	211.842	5.3938	50.004	48.917	49.6848	91.608	8.392	0	49.7672
123.842	211.844	5.4478	50.003	48.912	49.6848	91.739	8.261	0	49.7672
123.856	211.844	5.4614	50.003	48.913	49.6848	91.77	8.23	0	49.7672
123.873	211.844	5.4787	50.005	48.91	49.6848	91.761	8.239	0	49.7672
123.891	211.845	5.4927	50.008	48.905	49.6848	91.757	8.243	0	49.7672
123.909	211.846	5.5062	50.011	48.907	49.6855	91.836	8.164	0	49.767
123.928	211.845	5.5202	50.01	48.909	49.6853	91.918	8.082	0	49.767
123.948	211.847	5.5371	50.009	48.91	49.6853	91.926	8.074	0	49.767
123.966	211.848	5.5487	50.01	48.911	49.6853	91.898	8.102	0	49.767
123.986	211.848	5.5579	50.007	48.913	49.6853	91.915	8.085	0	49.767
124.005	211.848	5.567	50.008	48.91	49.6848	92.088	7.912	0	49.767
124.023	211.85	5.5748	50.005	48.908	49.6853	92.072	7.928	0	49.7668
124.042	211.849	5.5825	50.002	48.908	49.6853	92.07	7.93	0	49.7668
124.062	211.85	5.5931	50.005	48.904	49.6858	92.029	7.971	0	49.7668
124.082	211.851	5.6023	50.007	48.902	49.6855	92.144	7.856	0	49.7668
124.103	211.851	5.6061	50.005	48.906	49.6866	92.303	7.697	0	49.7668
124.126	211.852	5.6042	50.008	48.896	49.6866	92.343	7.657	0	49.7668
124.149	211.853	5.6071	50.009	48.897	49.6866	92.369	7.631	0	49.7665
124.172	211.853	5.6143	50.01	48.902	49.6863	92.255	7.745	0	49.7665
124.197	211.854	5.6162	50.006	48.913	49.6868	92.487	7.513	0	49.7665
124.226	211.855	5.6119	50.005	48.912	49.6873	92.54	7.46	0	49.7665
124.255	211.856	5.61	50.005	48.913	49.6876	92.527	7.473	0	49.7665
124.283	211.857	5.6066	50.007	48.916	49.6879	92.661	7.339	0	49.7663
124.312	211.857	5.6032	50.003	48.914	49.6886	92.665	7.335	0	49.7663
124.34	211.858	5.6003	50.003	48.911	49.6889	92.69	7.31	0	49.7663
124.369	211.859	5.5936	50.006	48.917	49.6894	92.777	7.223	0	49.7663
124.397	211.859	5.5854	50.006	48.92	49.6891	92.872	7.128	0	49.7663
124.429	211.861	5.5781	50.007	48.915	49.6899	92.905	7.095	0	49.7661
124.458	211.862	5.5694	50.009	48.915	49.6894	92.914	7.086	0	49.7661
124.486	211.862	5.5579	50.006	48.915	49.6899	92.951	7.049	0	49.7661
124.515	211.863	5.5497	50.009	48.911	49.6894	93.121	6.879	0	49.7661
124.543	211.864	5.5415	50.013	48.902	49.6907	93.015	6.985	0	49.7658
124.572	211.865	5.5304	50.013	48.906	49.6914	93.141	6.859	0	49.7658
124.601	211.865	5.5168	50.011	48.913	49.6909	93.201	6.799	0	49.7658
124.633	211.866	5.5033	50.014	48.918	49.6912	93.312	6.688	0	49.7656
124.665	211.867	5.4951	50.013	48.921	49.6909	93.221	6.779	0	49.7656
124.697	211.868	5.4811	50.011	48.924	49.6904	93.323	6.677	0	49.7653
124.732	211.869	5.4652	50.012	48.924	49.6904	93.379	6.62	0	49.7653
124.767	211.87	5.4536	50.009	48.919	49.6909	93.375	6.625	0	49.7653
124.804	211.871	5.4401	50.01	48.906	49.6912	93.455	6.545	0	49.7651
124.836	211.872	5.4319	50.009	48.917	49.6909	93.422	6.578	0	49.7651
124.868	211.873	5.4174	50.012	48.917	49.6907	93.442	6.558	0	49.7651
124.9	211.874	5.403	50.008	48.919	49.6901	93.567	6.433	0	49.7649
124.932	211.874	5.3909	50.012	48.924	49.6896	93.552	6.448	0	49.7649
124.964	211.875	5.3774	50.013	48.925	49.6889	93.728	6.272	0	49.7649
124.996	211.876	5.3663	50.011	48.92	49.6891	93.648	6.352	0	49.7646
125.028	211.877	5.3533	50.007	48.926	49.6891	93.687	6.313	0	49.7646
125.059	211.877	5.3422	50.011	48.921	49.6881	93.668	6.332	0	49.7646
125.091	211.878	5.3316	50.016	48.918	49.6884	93.754	6.246	0	49.7644
125.123	211.879	5.319	50.013	48.918	49.6886	93.721	6.279	0	49.7644
125.155	211.88	5.3094	50.011	48.92	49.6884	93.884	6.116	0	49.7644
125.191	211.88	5.2987	50.014	48.924	49.6881	93.862	6.138	0	49.7641
125.226	211.882	5.2876	50.016	48.924	49.6879	93.915	6.085	0	49.7641
125.258	211.883	5.2775	50.014	48.926	49.6876	93.913	6.087	0	49.7639
125.29	211.883	5.2717	50.007	48.921	49.6871	93.919	6.081	0	49.7639
125.322	211.884	5.2606	50.008	48.921	49.6871	94.033	5.967	0	49.7639
125.354	211.885	5.2519	50.018	48.921	49.6868	93.917	6.083	0	49.7637
125.386	211.885	5.2457	50.016	48.918	49.6868	94.058	5.942	0	49.7637
125.418	211.886	5.2365	50.014	48.921	49.6863	93.968	6.032	0	49.7634
125.45	211.887	5.2264	50.012	48.921	49.6863	94.081	5.919	0	49.7634
125.481	211.887	5.2201	50.014	48.915	49.6861	94.055	5.945	0	49.7634
125.513	211.888	5.2138	50.012	48.913	49.6853	94.104	5.896	0	49.7632
125.545	211.889	5.2056	50.011	48.911	49.6848	94.102	5.898	0	49.7632
125.577	211.889	5.1989	50.011	48.911	49.6853	94.068	5.932	0	49.7632
125.609	211.89	5.1916	50.014	48.911	49.685	94.06	5.94	0	49.763
125.641	211.891	5.1858	50.017	48.914	49.6853	94.15	5.85	0	49.763
125.673	211.892	5.1834	50.014	48.914	49.6838	94.064	5.936	0	49.7627
125.705	211.893	5.1762	50.015	48.919	49.6835	94.143	5.857	0	49.7627
125.737	211.893	5.1694	50.014	48.912	49.6832	94.217	5.783	0	49.7627
125.769	211.893	5.1617	50.009	48.918	49.6827	94.174	5.826	0	49.7625
125.804	211.895	5.1569	50.005	48.919	49.683	94.159	5.841	0	49.7625
125.839	211.895	5.1501	50.008	48.922	49.683	94.3	5.7	0	49.7625
125.877	211.896	5.1453	50.008	48.924	49.6827	94.152	5.848	0	49.7623
125.916	211.897	5.1419	50.006	48.925	49.6838	94.123	5.877	0	49.7623
125.955	211.898	5.1381	50.007	48.926	49.684	94.313	5.687	0	49.7623
125.994	211.898	5.1328	50.013	48.922	49.683	94.251	5.749	0	49.762
126.033	211.899	5.1308	50.011	48.924	49.6825	94.274	5.726	0	49.762
126.071	211.9	5.127	50.013	48.924	49.6817	94.333	5.667	0	49.7618
126.11	211.901	5.1212	50.014	48.924	49.6809	94.262	5.738	0	49.7618
126.151	211.902	5.1164	50.014	48.917	49.6804	94.237	5.763	0	49.7615
126.193	211.903	5.1159	50.013	48.914	49.6807	94.362	5.638	0	49.7615
126.236	211.903	5.1164	50.009	48.915	49.6815	94.331	5.669	0	49.7613
126.277	211.904	5.113	50.011	48.916	49.6809	94.369	5.631	0	49.7613
126.319	211.905	5.1091	50.008	48.915	49.6812	94.454	5.546	0	49.7611
126.361	211.906	5.1033	50.005	48.915	49.6804	94.344	5.656	0	49.7611
126.403	211.907	5.1028	50.009	48.918	49.6804	94.406	5.594	0	49.7611
126.445	211.907	5.098	50.012	48.915	49.6807	94.433	5.567	0	49.7608
126.487	211.908	5.098	50.011	48.917	49.6809	94.352	5.648	0	49.7608
126.532	211.909	5.0956	50.012	48.913	49.6809	94.466	5.534	0	49.7606
126.578	211.91	5.0951	50.014	48.917	49.6804	94.444	5.556	0	49.7606
126.62	211.911	5.0884	50.013	48.921	49.6804	94.498	5.502	0	49.7603
126.661	211.912	5.0855	50.016	48.922	49.6807	94.435	5.565	0	49.7603
126.703	211.913	5.0826	50.014	48.918	49.6804	94.42	5.58	0	49.7601
126.745	211.913	5.084	50.009	48.921	49.6809	94.427	5.573	0	49.7601
126.79	211.913	5.085	50.013	48.918	49.6797	94.513	5.487	0	49.7599
126.839	211.915	5.0816	50.016	48.926	49.6799	94.477	5.523	0	49.7599
126.883	211.916	5.0773	50.012	48.932	49.6807	94.537	5.463	0	49.7596
126.926	211.917	5.0729	50.005	48.93	49.6817	94.446	5.554	0	49.7596
126.971	211.917	5.0734	50.007	48.924	49.6822	94.54	5.46	0	49.7594
127.015	211.918	5.0748	50.007	48.922	49.682	94.577	5.423	0	49.7594
127.06	211.919	5.0705	50.011	48.915	49.6812	94.494	5.506	0	49.7592
127.109	211.92	5.0657	50.011	48.918	49.682	94.534	5.466	0	49.7592
127.157	211.921	5.0623	50.015	48.921	49.6817	94.571	5.429	0	49.7589
127.206	211.922	5.0609	50.012	48.927	49.6809	94.573	5.427	0	49.7589
127.255	211.923	5.0647	50.016	48.923	49.6802	94.625	5.375	0	49.7587
127.305	211.924	5.0652	50.014	48.907	49.6802	94.539	5.461	0	49.7584
127.353	211.924	5.0666	50.008	48.913	49.6807	94.539	5.461	0	49.7584
127.405	211.925	5.0604	50.014	48.925	49.6809	94.642	5.358	0	49.7582
127.457	211.925	5.0589	50.007	48.931	49.6802	94.489	5.511	0	49.7582
127.514	211.928	5.0584	50.014	48.924	49.6791	94.564	5.436	0	49.758
127.566	211.928	5.0613	50.016	48.926	49.6791	94.611	5.39	0	49.758
127.616	211.929	5.0618	50.011	48.932	49.6789	94.565	5.435	0	49.7577
127.667	211.929	5.0666	50.01	48.928	49.6794	94.692	5.308	0	49.7577
127.717	211.93	5.0618	50.013	48.925	49.6794	94.668	5.332	0	49.7575
127.769	211.932	5.057	50.014	48.924	49.6789	94.74	5.26	0	49.7573
127.821	211.932	5.056	50.007	48.925	49.6791	94.621	5.379	0	49.7573
127.871	211.934	5.056	50.005	48.915	49.6781	94.598	5.402	0	49.7573
127.922	211.934	5.0589	50.009	48.911	49.6766	94.617	5.383	0	49.757
127.973	211.935	5.058	50.012	48.912	49.6766	94.625	5.375	0	49.757
128.024	211.936	5.0512	50.011	48.915	49.6766	94.725	5.275	0	49.7568
128.074	211.937	5.0488	50.012	48.913	49.6761	94.722	5.278	0	49.7565
128.125	211.938	5.0459	50.008	48.904	49.6756	94.649	5.351	0	49.7565
128.176	211.938	5.0488	50.01	48.904	49.6745	94.668	5.332	0	49.7563
128.231	211.938	5.0473	50.017	48.908	49.6761	94.739	5.261	0	49.7563
128.292	211.94	5.0507	50.015	48.922	49.6774	94.694	5.306	0	49.7561
128.351	211.941	5.0502	50.007	48.915	49.6761	94.741	5.259	0	49.7558
128.412	211.942	5.0517	50.01	48.919	49.6745	94.616	5.384	0	49.7558
128.471	211.942	5.0449	50.008	48.938	49.6758	94.831	5.169	0	49.7556
128.532	211.943	5.0406	50.005	48.917	49.6758	94.747	5.253	0	49.7554
128.585	211.945	5.0391	50.008	48.911	49.674	94.752	5.248	0	49.7554
128.641	211.946	5.0406	50.009	48.906	49.6727	94.77	5.23	0	49.7551
128.696	211.947	5.0488	50.005	48.903	49.6733	94.657	5.343	0	49.7551
128.75	211.947	5.0445	50.016	48.906	49.6735	94.653	5.347	0	49.7551
128.805	211.948	5.0507	50.008	48.909	49.6735	94.663	5.337	0	49.7549
128.859	211.949	5.0531	50.011	48.912	49.6748	94.799	5.201	0	49.7546
128.914	211.95	5.0478	50.012	48.911	49.6743	94.752	5.248	0	49.7546
128.974	211.951	5.0391	50.011	48.917	49.6735	94.783	5.217	0	49.7544
129.033	211.952	5.0416	50.01	48.919	49.6727	94.83	5.17	0	49.7542
129.093	211.952	5.0362	50.01	48.919	49.674	94.834	5.166	0	49.7542
129.147	211.953	5.0348	50.013	48.914	49.6743	94.693	5.307	0	49.7539
129.201	211.954	5.0411	50.011	48.916	49.6738	94.795	5.205	0	49.7539
129.254	211.955	5.0416	50.011	48.906	49.6738	94.72	5.28	0	49.7537
129.313	211.955	5.043	50.012	48.906	49.6722	94.804	5.196	0	49.7534
129.375	211.957	5.042	50.012	48.91	49.6717	94.776	5.224	0	49.7534
129.432	211.958	5.0387	50.004	48.914	49.6712	94.805	5.195	0	49.7532
129.489	211.959	5.0338	50.008	48.913	49.6707	94.796	5.204	0	49.7532
129.546	211.959	5.0295	50.01	48.921	49.6715	94.834	5.166	0	49.753
129.603	211.96	5.0276	50.007	48.919	49.6707	94.89	5.11	0	49.753
129.66	211.961	5.028	50.016	48.915	49.6707	94.839	5.161	0	49.7527
129.717	211.962	5.029	50.011	48.906	49.6707	94.841	5.159	0	49.7525
129.774	211.962	5.0319	50.007	48.906	49.671	94.875	5.125	0	49.7525
129.83	211.963	5.03	50.011	48.914	49.672	94.818	5.182	0	49.7523
129.887	211.964	5.0338	50.009	48.914	49.6712	94.914	5.086	0	49.7523
129.944	211.965	5.0353	50.012	48.913	49.6697	94.818	5.182	0	49.752
130.001	211.966	5.0358	50.009	48.919	49.6692	94.733	5.267	0	49.7518
130.058	211.966	5.0362	50.001	48.919	49.6687	94.731	5.269	0	49.7518
130.115	211.967	5.0411	50.004	48.913	49.6684	94.868	5.132	0	49.7518
130.172	211.968	5.0367	50.001	48.906	49.6687	94.94	5.06	0	49.7515
130.229	211.968	5.0319	50.007	48.917	49.6676	94.929	5.071	0	49.7515
130.291	211.97	5.0266	50.006	48.906	49.6679	94.916	5.084	0	49.7515
130.347	211.97	5.0266	50.003	48.906	49.6681	94.887	5.113	0	49.7513
130.403	211.971	5.0271	50.005	48.906	49.6676	94.924	5.076	0	49.7513
130.46	211.972	5.0319	50.006	48.911	49.6676	94.784	5.216	0	49.7513
130.515	211.973	5.0324	50.003	48.899	49.6674	94.82	5.18	0	49.7511
130.571	211.974	5.0377	50.005	48.908	49.6679	94.952	5.048	0	49.7511
130.627	211.974	5.0401	50.003	48.917	49.6676	94.9	5.1	0	49.7511
130.684	211.975	5.0372	50.003	48.92	49.6674	94.794	5.206	0	49.7508
130.74	211.975	5.0406	50.006	48.924	49.6666	94.884	5.116	0	49.7508
130.797	211.976	5.0449	50.005	48.919	49.6674	94.946	5.054	0	49.7508
130.853	211.977	5.0435	50.005	48.909	49.6684	94.928	5.072	0	49.7508
130.909	211.977	5.0372	50.003	48.914	49.6671	94.913	5.087	0	49.7506
130.97	211.979	5.0276	50.001	48.918	49.6658	94.995	5.005	0	49.7506
131.031	211.979	5.0266	50	48.908	49.6663	94.87	5.13	0	49.7506
131.096	211.98	5.0261	50.005	48.904	49.6651	94.93	5.07	0	49.7506
131.161	211.981	5.0242	50.005	48.906	49.6651	94.887	5.113	0	49.7504
131.226	211.982	5.0256	50.003	48.9	49.6676	94.966	5.034	0	49.7504
131.297	211.983	5.029	50.009	48.892	49.6666	94.97	5.03	0	49.7501
131.367	211.984	5.03	49.998	48.901	49.6669	94.918	5.082	0	49.7501
131.438	211.984	5.0309	50	48.906	49.6666	95.003	4.997	0	49.7501
131.508	211.985	5.0324	50	48.902	49.6661	94.879	5.121	0	49.7499
131.578	211.986	5.0377	50.001	48.9	49.6658	94.833	5.167	0	49.7499
131.649	211.987	5.0377	50	48.894	49.6661	94.893	5.107	0	49.7499
131.72	211.988	5.0396	49.999	48.898	49.6656	94.826	5.174	0	49.7499
131.79	211.988	5.0329	49.998	48.906	49.6651	95.066	4.934	0	49.7499
131.86	211.99	5.0266	50	48.91	49.6648	94.934	5.066	0	49.7496
131.931	211.99	5.0242	50.003	48.908	49.6656	94.9	5.1	0	49.7496
132.001	211.991	5.0198	50	48.908	49.6646	95.029	4.971	0	49.7496
132.077	211.992	5.0227	49.999	48.913	49.6633	94.853	5.147	0	49.7494
132.151	211.993	5.0232	50.008	48.903	49.6635	95.006	4.994	0	49.7494
132.22	211.994	5.0232	50.006	48.906	49.6646	94.971	5.029	0	49.7494
132.289	211.995	5.0276	50	48.906	49.6656	94.901	5.099	0	49.7492
132.357	211.995	5.0285	50.004	48.906	49.6638	95.002	4.998	0	49.7492
132.426	211.996	5.0261	50.005	48.905	49.6635	95.006	4.994	0	49.7492
132.494	211.997	5.0314	50.002	48.901	49.6638	95.022	4.978	0	49.7489
132.563	211.998	5.0329	50.003	48.9	49.663	94.97	5.03	0	49.7489
132.632	211.999	5.0319	50.003	48.909	49.6628	94.925	5.075	0	49.7489
132.701	211.999	5.0358	50.001	48.913	49.6635	94.972	5.028	0	49.7487
132.775	212	5.0401	50	48.908	49.6635	94.996	5.004	0	49.7487
132.848	212.001	5.0329	49.998	48.903	49.6646	94.95	5.05	0	49.7487
132.922	212.002	5.0227	49.997	48.9	49.6648	94.933	5.067	0	49.7487
132.995	212.002	5.0198	49.998	48.898	49.6633	95.052	4.948	0	49.7487
133.074	212.002	5.0136	50.001	48.902	49.6646	94.916	5.084	0	49.7487
133.157	212.004	5.0165	49.999	48.911	49.663	95.067	4.933	0	49.7485
133.233	212.005	5.0131	50.003	48.915	49.661	94.934	5.066	0	49.7485
133.315	212.006	5.0169	49.996	48.904	49.6607	94.94	5.06	0	49.7485
133.389	212.007	5.0184	49.994	48.908	49.661	94.87	5.13	0	49.7485
133.463	212.008	5.0174	50	48.912	49.661	94.919	5.081	0	49.7485
133.536	212.008	5.0184	50.002	48.906	49.6587	95.067	4.933	0	49.7485
133.61	212.008	5.0213	49.992	48.904	49.6594	94.987	5.013	0	49.7482
133.689	212.01	5.0218	49.998	48.91	49.6602	94.975	5.025	0	49.7482
133.769	212.011	5.0285	49.998	48.91	49.6602	95.065	4.935	0	49.7482
133.848	212.011	5.0266	49.995	48.903	49.6597	95.03	4.97	0	49.7482
133.932	212.012	5.0324	49.992	48.901	49.6597	95.041	4.959	0	49.7482
134.015	212.013	5.0338	49.994	48.902	49.6587	95.06	4.94	0	49.7482
134.093	212.014	5.0372	50	48.898	49.6587	94.983	5.017	0	49.7482
134.175	212.015	5.0285	49.996	48.9	49.6582	95.138	4.862	0	49.7482
134.257	212.016	5.0155	49.994	48.905	49.6582	95.119	4.881	0	49.7482
134.339	212.017	5.0131	49.996	48.893	49.6589	94.93	5.07	0	49.7485
134.421	212.018	5.0116	49.995	48.888	49.6605	95.045	4.955	0	49.7485
134.504	212.018	5.0194	49.993	48.892	49.6602	94.956	5.044	0	49.7485
134.587	212.019	5.0256	49.991	48.897	49.6599	94.964	5.036	0	49.7485
134.669	212.02	5.0189	49.994	48.907	49.6597	95.063	4.937	0	49.7485
134.751	212.02	5.0174	49.993	48.903	49.6592	94.887	5.113	0	49.7485
134.838	212.021	5.0194	49.994	48.908	49.661	95.101	4.899	0	49.7485
134.925	212.023	5.0169	49.993	48.911	49.662	95.089	4.911	0	49.7485
135.005	212.024	5.0203	49.992	48.908	49.6612	95.066	4.934	0	49.7487
135.085	212.024	5.0189	49.996	48.903	49.6612	95.063	4.937	0	49.7487
135.171	212.025	5.0237	49.994	48.909	49.6623	95.028	4.972	0	49.7487
135.256	212.026	5.0227	49.996	48.907	49.6612	95.097	4.903	0	49.7487
135.343	212.026	5.0247	49.994	48.904	49.6617	95.028	4.972	0	49.7487
135.429	212.027	5.0261	49.998	48.903	49.663	95.014	4.986	0	49.7487
135.515	212.028	5.0305	49.992	48.907	49.6623	95.069	4.931	0	49.7487
135.608	212.029	5.0324	49.996	48.902	49.6635	95.05	4.95	0	49.7487
135.7	212.03	5.0324	49.99	48.902	49.6656	95.112	4.888	0	49.7487
135.792	212.031	5.0184	49.993	48.893	49.6671	95.06	4.94	0	49.7487
135.884	212.031	5.0136	49.991	48.895	49.6646	95.021	4.979	0	49.7489
135.982	212.032	5.0256	49.998	48.905	49.6643	95.044	4.956	0	49.7489
136.071	212.034	5.0179	49.991	48.915	49.6643	95.042	4.958	0	49.7489
136.16	212.034	5.0116	49.989	48.911	49.6656	95.065	4.935	0	49.7489
136.253	212.035	5.0136	49.996	48.902	49.6643	95.073	4.927	0	49.7489
136.347	212.036	5.0203	49.992	48.897	49.663	95.166	4.834	0	49.7489
136.441	212.037	5.0155	49.996	48.896	49.6635	95.022	4.978	0	49.7489
136.535	212.038	5.0145	49.994	48.889	49.6651	95.178	4.822	0	49.7489
136.628	212.038	5.0116	49.994	48.9	49.6635	95.139	4.861	0	49.7492
136.722	212.039	5.0116	49.994	48.896	49.6607	95.051	4.949	0	49.7492
136.816	212.039	5.014	49.991	48.896	49.6607	95.118	4.882	0	49.7492
136.917	212.041	5.014	49.994	48.895	49.6599	95.079	4.921	0	49.7492
137.008	212.041	5.015	49.994	48.896	49.6597	95.114	4.886	0	49.7492
137.106	212.042	5.0155	49.988	48.889	49.6589	95.091	4.909	0	49.7494
137.203	212.043	5.0179	49.989	48.896	49.6594	95.149	4.851	0	49.7494
137.3	212.044	5.0208	49.992	48.898	49.6569	95.13	4.87	0	49.7494
137.398	212.045	5.0198	49.989	48.893	49.6561	95.132	4.868	0	49.7494
137.495	212.046	5.0232	49.991	48.9	49.6584	95.04	4.96	0	49.7496
137.592	212.046	5.0222	49.994	48.902	49.6576	95.12	4.88	0	49.7496
137.696	212.048	5.0256	49.989	48.893	49.6589	94.996	5.004	0	49.7496
137.79	212.048	5.0276	49.994	48.887	49.6602	95.074	4.926	0	49.7496
137.883	212.049	5.0309	49.994	48.889	49.6594	95.092	4.908	0	49.7499
137.983	212.05	5.0329	49.988	48.901	49.6587	95.114	4.886	0	49.7499
138.082	212.05	5.0324	49.991	48.902	49.6576	95.204	4.796	0	49.7499
138.188	212.051	5.0218	49.986	48.902	49.6587	95.221	4.779	0	49.7501
138.294	212.053	5.0112	49.989	48.878	49.6587	95.02	4.98	0	49.7501
138.399	212.054	5.0203	49.992	48.898	49.6584	95.105	4.895	0	49.7504
138.505	212.054	5.0198	49.993	48.891	49.6579	95.162	4.838	0	49.7504
138.617	212.054	5.0112	49.992	48.905	49.6566	95.174	4.826	0	49.7504
138.736	212.056	5.0276	49.992	48.897	49.6579	95.031	4.969	0	49.7506
138.844	212.057	5.0203	49.986	48.898	49.6564	95.117	4.883	0	49.7506
138.952	212.058	5.0145	49.989	48.882	49.6571	95.142	4.858	0	49.7508
139.06	212.059	5.0145	49.992	48.883	49.6569	95.057	4.943	0	49.7508
139.169	212.06	5.0155	49.997	48.882	49.6566	95.182	4.818	0	49.7511
139.278	212.06	5.0126	49.99	48.893	49.6576	95.177	4.823	0	49.7511
139.394	212.061	5.0165	49.983	48.89	49.6592	95.258	4.742	0	49.7511
139.499	212.062	5.0179	49.989	48.904	49.6582	95.185	4.815	0	49.7513
139.605	212.063	5.0179	49.991	48.902	49.6605	95.206	4.794	0	49.7515
139.711	212.064	5.0179	49.983	48.892	49.661	95.116	4.884	0	49.7515
139.815	212.064	5.0194	49.987	48.893	49.6612	95.179	4.821	0	49.7518
139.925	212.065	5.0213	49.991	48.894	49.6635	95.018	4.982	0	49.7518
140.036	212.066	5.0218	49.987	48.883	49.6635	95.179	4.821	0	49.752
140.148	212.067	5.0276	49.992	48.904	49.6638	95.073	4.927	0	49.752
140.258	212.068	5.0218	49.985	48.898	49.664	95.153	4.847	0	49.7523
140.37	212.069	5.0247	49.986	48.904	49.6648	95.09	4.91	0	49.7525
140.48	212.07	5.0271	49.992	48.908	49.6658	95.206	4.794	0	49.7527
140.591	212.071	5.028	49.99	48.9	49.6669	95.166	4.834	0	49.7527
140.701	212.071	5.0208	49.99	48.9	49.6661	95.256	4.744	0	49.753
140.813	212.072	5.0155	49.989	48.9	49.6661	95.186	4.814	0	49.753
140.924	212.073	5.0251	49.987	48.893	49.664	95.161	4.839	0	49.7532
141.024	212.074	5.0213	49.992	48.903	49.6663	95.158	4.842	0	49.7532
141.125	212.074	5.0092	49.991	48.902	49.6661	95.145	4.855	0	49.7534
141.232	212.075	5.0232	49.983	48.898	49.6663	95.229	4.771	0	49.7534
141.339	212.076	5.0203	49.989	48.913	49.6638	95.204	4.796	0	49.7534
141.446	212.076	5.0116	49.992	48.887	49.6651	95.206	4.794	0	49.7537
141.56	212.077	5.0237	49.991	48.895	49.6648	95.166	4.834	0	49.7537
141.674	212.078	5.0131	49.993	48.913	49.6643	95.211	4.789	0	49.7537
141.788	212.079	5.0184	49.996	48.9	49.6638	95.096	4.904	0	49.7537
141.902	212.08	5.0256	49.996	48.897	49.6651	95.108	4.892	0	49.7539
142.016	212.08	5.0145	49.994	48.899	49.6648	95.24	4.76	0	49.7539
142.137	212.081	5.0121	49.996	48.9	49.6635	95.068	4.932	0	49.7539
142.258	212.082	5.0227	49.993	48.899	49.6643	95.24	4.76	0	49.7539
142.38	212.083	5.0169	49.991	48.897	49.662	95.234	4.766	0	49.7542
142.501	212.084	5.0107	49.999	48.906	49.6643	95.258	4.742	0	49.7542
142.621	212.085	5.0121	49.992	48.893	49.6653	95.157	4.843	0	49.7542
142.742	212.086	5.0112	49.995	48.891	49.6661	95.162	4.838	0	49.7544
142.862	212.086	5.0097	49.99	48.887	49.6656	95.19	4.81	0	49.7544
142.983	212.088	5.0276	49.992	48.885	49.6656	95.177	4.823	0	49.7544
143.104	212.088	5.0179	49.993	48.873	49.6635	95.173	4.827	0	49.7546
143.224	212.089	5.015	49.991	48.895	49.6646	95.222	4.778	0	49.7546
143.352	212.09	5.0136	49.991	48.902	49.6656	95.2	4.8	0	49.7546
143.48	212.091	5.0165	49.992	48.894	49.664	95.177	4.823	0	49.7546
143.607	212.091	5.0155	49.997	48.9	49.6648	95.27	4.73	0	49.7546
143.735	212.093	5.0169	49.991	48.899	49.6625	95.244	4.756	0	49.7546
143.862	212.093	5.0169	49.992	48.895	49.6648	95.27	4.73	0	49.7549
143.998	212.093	5.0174	49.989	48.898	49.663	95.151	4.849	0	49.7549
144.141	212.095	5.0208	49.998	48.909	49.6635	95.098	4.902	0	49.7549
144.272	212.095	5.0194	49.992	48.902	49.663	95.082	4.918	0	49.7549
144.411	212.096	5.0208	49.992	48.9	49.661	95.2	4.8	0	49.7551
144.558	212.098	5.0227	49.995	48.902	49.6625	95.274	4.726	0	49.7551
144.692	212.098	5.0227	49.997	48.901	49.6623	95.155	4.845	0	49.7551
144.834	212.099	5.0251	49.994	48.904	49.663	95.155	4.845	0	49.7551
144.976	212.1	5.0276	49.99	48.912	49.6638	95.168	4.832	0	49.7551
145.117	212.101	5.0102	49.989	48.895	49.6643	95.163	4.837	0	49.7554
145.259	212.102	5.0194	49.989	48.878	49.6648	95.258	4.742	0	49.7554
145.402	212.102	5.014	49.992	48.906	49.6633	95.107	4.893	0	49.7556
145.544	212.104	5.0165	49.998	48.903	49.6643	95.288	4.712	0	49.7556
145.673	212.105	5.0087	49.992	48.89	49.6646	95.229	4.771	0	49.7556
145.803	212.105	5.0179	49.988	48.9	49.6663	95.148	4.852	0	49.7556
145.932	212.106	5.0087	49.996	48.9	49.6658	95.159	4.841	0	49.7556
146.061	212.107	5.0155	49.992	48.891	49.6679	95.216	4.784	0	49.7556
146.19	212.108	5.015	49.993	48.893	49.6679	95.153	4.847	0	49.7558
146.318	212.108	5.0165	49.996	48.882	49.6689	95.292	4.708	0	49.7558
146.454	212.109	5.0169	49.995	48.903	49.6681	95.285	4.715	0	49.7558
146.591	212.109	5.0136	49.994	48.885	49.6704	95.187	4.813	0	49.7558
146.737	212.11	5.0126	49.994	48.894	49.6689	95.3	4.7	0	49.7561
146.882	212.112	5.0232	49.993	48.912	49.6692	95.255	4.745	0	49.7561
147.027	212.113	5.0179	49.994	48.891	49.6707	95.255	4.745	0	49.7561
147.173	212.113	5.0184	49.994	48.896	49.6717	95.199	4.801	0	49.7563
147.319	212.114	5.0155	49.996	48.903	49.671	95.235	4.765	0	49.7563
147.465	212.115	5.0121	49.997	48.902	49.6712	95.253	4.747	0	49.7563
147.61	212.116	5.0112	49.996	48.898	49.6699	95.235	4.765	0	49.7561
147.756	212.116	5.0116	49.996	48.911	49.6694	95.204	4.796	0	49.7563
147.901	212.117	5.0097	49.999	48.901	49.6704	95.261	4.739	0	49.7561
148.047	212.118	5.0083	49.993	48.895	49.6712	95.329	4.671	0	49.7561
148.193	212.119	5.0194	49.991	48.909	49.6684	95.252	4.748	0	49.7561
148.338	212.119	5.0165	49.996	48.906	49.6699	95.273	4.727	0	49.7561
148.484	212.121	5.0136	50.003	48.907	49.6694	95.115	4.885	0	49.7561
148.63	212.121	5.0121	49.996	48.911	49.6687	95.161	4.839	0	49.7561
148.775	212.122	5.0247	49.992	48.905	49.6692	95.337	4.663	0	49.7561
148.921	212.123	5.0194	50	48.902	49.6687	95.274	4.726	0	49.7561
149.067	212.124	5.0174	49.996	48.913	49.6702	95.237	4.763	0	49.7558
149.212	212.125	5.0198	49.996	48.896	49.6687	95.28	4.72	0	49.7558
149.366	212.126	5.0174	49.998	48.891	49.6684	95.232	4.768	0	49.7558
149.52	212.126	5.0198	49.999	48.902	49.6656	95.242	4.758	0	49.7558
149.684	212.127	5.0203	49.999	48.902	49.6661	95.216	4.784	0	49.7556
149.848	212.128	5.0247	49.995	48.897	49.6658	95.295	4.705	0	49.7556
150.011	212.129	5.0222	50	48.9	49.6666	95.279	4.721	0	49.7556
150.174	212.13	5.0251	49.997	48.906	49.6651	95.35	4.65	0	49.7554
150.347	212.13	5.0247	49.993	48.893	49.6653	95.289	4.711	0	49.7554
150.531	212.131	5.0237	49.994	48.908	49.6658	95.191	4.809	0	49.7554
150.696	212.133	5.0155	49.993	48.894	49.6646	95.16	4.84	0	49.7554
150.862	212.133	5.0179	49.994	48.905	49.6669	95.152	4.848	0	49.7554
151.028	212.134	5.016	49.994	48.893	49.6643	95.13	4.87	0	49.7554
151.194	212.134	5.0121	49.997	48.895	49.6635	95.289	4.711	0	49.7554
151.369	212.136	5.0198	49.995	48.896	49.6638	95.294	4.706	0	49.7554
151.528	212.135	5.0078	49.995	48.9	49.662	95.266	4.734	0	49.7554
151.687	212.137	5.0222	49.995	48.894	49.6633	95.252	4.748	0	49.7554
151.846	212.137	5.0107	49.989	48.896	49.661	95.227	4.773	0	49.7554
152.015	212.139	5.0078	49.994	48.905	49.6617	95.275	4.725	0	49.7554
152.169	212.14	5.0232	50	48.9	49.6633	95.278	4.722	0	49.7554
152.322	212.141	5.0087	49.995	48.895	49.6643	95.175	4.825	0	49.7554
152.474	212.14	5.016	49.996	48.889	49.6623	95.281	4.719	0	49.7554
152.636	212.142	5.0034	49.994	48.908	49.6643	95.253	4.747	0	49.7554
152.782	212.143	5.0155	49.996	48.898	49.6635	95.317	4.683	0	49.7554
152.928	212.143	5.016	49.996	48.889	49.6679	95.31	4.69	0	49.7554
153.083	212.144	5.0087	49.992	48.907	49.6671	95.285	4.715	0	49.7554
153.238	212.145	5.0237	49.992	48.902	49.6679	95.292	4.708	0	49.7556
153.393	212.144	5.0126	49.996	48.898	49.6674	95.291	4.709	0	49.7556
153.547	212.146	5.0126	49.994	48.902	49.6684	95.347	4.653	0	49.7556
153.688	212.147	5.0189	49.991	48.897	49.6679	95.35	4.65	0	49.7556
153.837	212.148	5.0083	49.997	48.904	49.6694	95.247	4.753	0	49.7556
153.972	212.148	5.0218	50	48.895	49.6702	95.267	4.733	0	49.7556
154.107	212.149	5.0116	49.994	48.896	49.6697	95.334	4.666	0	49.7556
154.242	212.149	5.0126	50	48.9	49.6702	95.203	4.797	0	49.7558
154.386	212.15	5.0198	49.993	48.898	49.6707	95.317	4.683	0	49.7556
154.53	212.151	5.0097	49.998	48.907	49.6702	95.252	4.748	0	49.7556
154.672	212.151	5.0179	49.994	48.901	49.6707	95.273	4.727	0	49.7556
154.824	212.152	5.0092	49.994	48.897	49.672	95.302	4.698	0	49.7556
154.975	212.153	5.0203	49.994	48.896	49.6712	95.357	4.643	0	49.7556
155.126	212.154	5.0155	49.992	48.915	49.6722	95.413	4.587	0	49.7556
155.277	212.154	5.0155	50.003	48.906	49.673	95.204	4.796	0	49.7556
155.429	212.155	5.0131	49.997	48.903	49.6733	95.31	4.69	0	49.7556
155.59	212.156	5.0107	50	48.907	49.6735	95.346	4.654	0	49.7556
155.751	212.156	5.0198	49.999	48.898	49.672	95.246	4.754	0	49.7554
155.922	212.157	5.0136	49.997	48.904	49.6727	95.351	4.649	0	49.7554
156.092	212.158	5.0107	50.003	48.901	49.6712	95.31	4.69	0	49.7554
156.263	212.158	5.0232	50	48.904	49.6704	95.311	4.689	0	49.7551
156.444	212.159	5.0121	50.003	48.908	49.6697	95.344	4.656	0	49.7549
156.608	212.16	5.0131	50.003	48.905	49.6727	95.273	4.727	0	49.7549
156.772	212.161	5.0083	49.996	48.901	49.6702	95.26	4.74	0	49.7549
156.936	212.159	5.0097	49.998	48.904	49.6699	95.401	4.599	0	49.7546
157.101	212.162	5.0078	50	48.916	49.6663	95.322	4.678	0	49.7546
157.265	212.163	5.0213	49.998	48.903	49.6679	95.317	4.683	0	49.7544
157.429	212.163	5.0145	50	48.909	49.6679	95.39	4.61	0	49.7544
157.593	212.164	5.0155	49.998	48.904	49.6681	95.274	4.726	0	49.7544
157.765	212.165	5.0116	50.002	48.905	49.6661	95.325	4.675	0	49.7542
157.939	212.165	5.0169	49.996	48.888	49.6679	95.355	4.645	0	49.7542
158.123	212.165	5.014	49.999	48.902	49.6674	95.294	4.706	0	49.7542
158.319	212.166	5.0309	49.99	48.91	49.6671	95.305	4.695	0	49.7542
158.496	212.167	5.0189	49.998	48.906	49.6658	95.367	4.633	0	49.7542
158.673	212.167	5.0179	49.996	48.915	49.6656	95.248	4.752	0	49.7542
158.862	212.168	5.0198	49.994	48.885	49.6663	95.339	4.661	0	49.7542
159.049	212.17	5.0179	49.994	48.898	49.6666	95.313	4.687	0	49.7542
159.22	212.17	5.0184	50.003	48.909	49.6658	95.377	4.623	0	49.7542
159.401	212.17	5.0174	49.993	48.904	49.6653	95.253	4.747	0	49.7539
159.593	212.172	5.0198	49.994	48.9	49.6643	95.217	4.783	0	49.7539
159.785	212.173	5.0203	49.998	48.904	49.6633	95.272	4.728	0	49.7539
159.977	212.173	5.0194	49.998	48.906	49.6625	95.312	4.688	0	49.7539
160.168	212.174	5.0203	49.998	48.893	49.6623	95.285	4.715	0	49.7539
160.359	212.174	5.0184	49.997	48.887	49.6615	95.361	4.639	0	49.7537
160.561	212.175	5.0227	49.998	48.898	49.6602	95.321	4.679	0	49.7539
160.764	212.177	5.0184	49.996	48.907	49.6602	95.305	4.695	0	49.7537
160.948	212.177	5.0058	49.998	48.906	49.6574	95.34	4.66	0	49.7539
161.131	212.177	5.0131	49.994	48.905	49.6564	95.293	4.707	0	49.7537
161.325	212.179	5.0194	49.994	48.895	49.6548	95.358	4.642	0	49.7539
161.501	212.179	5.0063	49.996	48.903	49.6541	95.202	4.798	0	49.7539
161.677	212.18	5.0184	50	48.898	49.6551	95.333	4.667	0	49.7539
161.852	212.181	5.0165	49.994	48.903	49.6548	95.243	4.757	0	49.7542
162.028	212.181	5.0116	49.997	48.888	49.6543	95.314	4.686	0	49.7542
162.213	212.182	5.016	49.994	48.899	49.6543	95.404	4.596	0	49.7542
162.399	212.182	5.0155	49.987	48.893	49.6538	95.335	4.665	0	49.7544
162.594	212.183	5.0063	49.989	48.907	49.6546	95.227	4.773	0	49.7546
162.79	212.183	5.0189	49.987	48.89	49.6553	95.33	4.67	0	49.7546
162.997	212.184	5.0092	49.988	48.903	49.6546	95.363	4.637	0	49.7551
163.205	212.185	5.0121	49.991	48.9	49.6541	95.327	4.673	0	49.7551
163.412	212.186	5.0232	49.989	48.901	49.653	95.231	4.769	0	49.7554
163.619	212.186	5.0126	49.994	48.897	49.6535	95.353	4.647	0	49.7556
163.839	212.187	5.0213	49.987	48.885	49.6548	95.363	4.637	0	49.7561
164.058	212.188	5.0107	49.989	48.892	49.6559	95.27	4.73	0	49.7563
164.277	212.189	5.0131	49.985	48.891	49.6556	95.388	4.612	0	49.7565
164.495	212.19	5.0227	49.984	48.893	49.6579	95.262	4.738	0	49.757
164.715	212.19	5.0261	49.989	48.887	49.661	95.336	4.664	0	49.7573
164.946	212.19	5.0174	49.988	48.896	49.6594	95.361	4.639	0	49.7575
165.178	212.192	5.0112	49.986	48.889	49.6607	95.322	4.678	0	49.758
165.389	212.193	5.0121	49.989	48.896	49.6589	95.31	4.69	0	49.7582
165.6	212.193	5.0116	49.985	48.9	49.6574	95.288	4.712	0	49.7584
165.81	212.194	5.0198	49.992	48.886	49.6579	95.419	4.581	0	49.7587
166.021	212.194	5.0194	49.99	48.884	49.6569	95.317	4.683	0	49.7589
166.244	212.194	5.0102	49.982	48.892	49.6589	95.23	4.77	0	49.7592
166.466	212.196	5.0121	49.988	48.892	49.6576	95.305	4.695	0	49.7596
166.689	212.196	5.016	49.99	48.896	49.6605	95.425	4.575	0	49.7599
166.912	212.197	5.0179	49.987	48.896	49.6576	95.385	4.615	0	49.7601
167.137	212.197	5.0078	49.988	48.891	49.6597	95.337	4.663	0	49.7603
167.359	212.198	5.015	49.989	48.876	49.661	95.305	4.695	0	49.7606
167.562	212.199	5.0116	49.99	48.89	49.6638	95.346	4.654	0	49.7606
167.776	212.2	5.0121	49.986	48.895	49.6623	95.351	4.649	0	49.7608
167.992	212.201	5.0155	49.991	48.898	49.6625	95.25	4.75	0	49.7611
168.219	212.201	5.0247	49.992	48.886	49.6635	95.33	4.67	0	49.7613
168.447	212.202	5.0169	49.985	48.889	49.6635	95.282	4.718	0	49.7618
168.674	212.203	5.015	49.991	48.895	49.6648	95.314	4.686	0	49.7618
168.901	212.203	5.0112	49.986	48.895	49.6674	95.217	4.783	0	49.762
169.129	212.204	5.0218	49.983	48.899	49.6694	95.404	4.596	0	49.7623
169.356	212.204	5.0112	49.992	48.891	49.6697	95.358	4.642	0	49.7625
169.596	212.205	5.0155	49.992	48.899	49.6715	95.311	4.689	0	49.7625
169.835	212.206	5.0121	49.994	48.898	49.6712	95.346	4.654	0	49.7627
170.075	212.207	5.014	49.995	48.891	49.673	95.395	4.605	0	49.7627
170.315	212.208	5.0169	49.998	48.904	49.6738	95.299	4.701	0	49.7627
170.555	212.208	5.0126	49.994	48.903	49.6745	95.242	4.758	0	49.7627
170.772	212.209	5.0126	49.999	48.906	49.6761	95.17	4.83	0	49.7627
170.99	212.209	5.0198	49.995	48.9	49.6776	95.379	4.621	0	49.7625
171.208	212.21	5.0136	50.007	48.89	49.6766	95.414	4.586	0	49.7625
171.437	212.21	5.0121	49.998	48.908	49.6781	95.301	4.699	0	49.7623
171.668	212.211	5.0145	49.998	48.905	49.6802	95.366	4.634	0	49.7623
171.897	212.211	5.015	49.997	48.919	49.6794	95.299	4.701	0	49.7623
172.14	212.212	5.016	50	48.891	49.682	95.387	4.613	0	49.762
172.383	212.213	5.0126	50.003	48.911	49.6812	95.373	4.627	0	49.7615
172.64	212.214	5.0179	50.009	48.898	49.682	95.336	4.664	0	49.7611
172.897	212.214	5.0174	50.005	48.911	49.6817	95.388	4.612	0	49.7608
173.153	212.215	5.0184	50.008	48.906	49.6799	95.307	4.693	0	49.7603
173.409	212.216	5.0184	50.006	48.915	49.6804	95.222	4.778	0	49.7599
173.678	212.216	5.0194	50.003	48.908	49.6815	95.32	4.68	0	49.7594
173.948	212.217	5.0179	50.002	48.919	49.6817	95.329	4.671	0	49.7589
174.217	212.218	5.0198	50.004	48.912	49.6802	95.358	4.642	0	49.7584
174.488	212.218	5.0198	50.009	48.899	49.6768	95.396	4.604	0	49.758
174.758	212.219	5.0184	50.004	48.914	49.6779	95.324	4.676	0	49.7575
175.029	212.22	5.0169	50.012	48.918	49.6756	95.352	4.648	0	49.7568
175.298	212.221	5.0155	50.015	48.913	49.6751	95.314	4.686	0	49.7563
175.569	212.221	5.016	50.014	48.922	49.6761	95.326	4.674	0	49.7556
175.854	212.222	5.0184	50	48.919	49.6733	95.319	4.681	0	49.7551
176.139	212.222	5.0116	50.005	48.925	49.671	95.423	4.577	0	49.7546
176.439	212.223	5.0198	50.012	48.906	49.6733	95.356	4.644	0	49.7539
176.739	212.224	5.0184	50.008	48.909	49.672	95.34	4.66	0	49.7534
177.055	212.225	5.015	50.005	48.906	49.6725	95.378	4.622	0	49.753
177.371	212.225	5.0213	50.009	48.902	49.6733	95.341	4.659	0	49.7523
177.704	212.226	5.0145	50.005	48.924	49.674	95.19	4.81	0	49.7518
178.037	212.227	5.0165	50.005	48.919	49.674	95.282	4.718	0	49.7515
178.37	212.228	5.0165	49.998	48.915	49.6735	95.252	4.748	0	49.7511
178.704	212.228	5.0198	50.009	48.912	49.6738	95.374	4.626	0	49.7506
179.037	212.229	5.0092	50.003	48.911	49.6748	95.359	4.641	0	49.7499
179.371	212.23	5.0083	50.003	48.916	49.6738	95.408	4.592	0	49.7494
179.704	212.231	5.0092	50.004	48.919	49.6727	95.317	4.683	0	49.7489
180.037	212.231	5.0165	50.001	48.912	49.6712	95.403	4.597	0	49.7487
180.371	212.232	5.0092	49.997	48.907	49.6707	95.319	4.681	0	49.7485
180.704	212.233	5.0058	50.004	48.904	49.6687	95.358	4.642	0	49.7477
181.037	212.234	5.0126	50.001	48.902	49.6658	95.403	4.597	0	49.7475
181.371	212.234	5.015	50.003	48.919	49.6666	95.334	4.666	0	49.747
181.704	212.235	5.014	50.007	48.906	49.6648	95.315	4.685	0	49.7466
182.037	212.235	5.0102	50.003	48.906	49.664	95.364	4.636	0	49.7463
182.389	212.236	5.0174	49.996	48.909	49.6625	95.379	4.621	0	49.7461
182.741	212.237	5.0174	49.993	48.895	49.6625	95.378	4.622	0	49.7456
183.093	212.238	5.0227	50	48.898	49.6612	95.407	4.593	0	49.7454
183.444	212.238	5.0189	49.995	48.9	49.6617	95.303	4.697	0	49.7451
183.815	212.239	5.0218	49.996	48.911	49.662	95.344	4.656	0	49.7451
184.152	212.239	5.0063	50.001	48.901	49.6623	95.412	4.588	0	49.7449
184.488	212.241	5.0121	49.993	48.901	49.6587	95.316	4.684	0	49.7449
184.825	212.241	5.0136	49.999	48.903	49.6587	95.345	4.655	0	49.7449
185.161	212.242	5.0073	49.989	48.906	49.6587	95.35	4.65	0	49.7449
185.498	212.242	5.0116	49.996	48.897	49.6582	95.302	4.698	0	49.7449
185.852	212.243	5.0174	49.994	48.894	49.6571	95.404	4.596	0	49.7451
186.206	212.244	5.0194	49.991	48.902	49.6569	95.427	4.573	0	49.7454
186.561	212.244	5.014	49.992	48.898	49.6564	95.473	4.527	0	49.7456
186.916	212.245	5.015	49.99	48.903	49.6566	95.36	4.64	0	49.7458
187.291	212.246	5.0044	49.99	48.891	49.6553	95.403	4.597	0	49.7461
187.666	212.247	5.0136	49.99	48.885	49.6582	95.301	4.699	0	49.7463
188.041	212.247	5.0165	49.988	48.893	49.6564	95.405	4.595	0	49.7466
188.416	212.248	5.0107	49.991	48.893	49.6556	95.347	4.653	0	49.747
188.812	212.248	5.0174	49.989	48.909	49.6559	95.381	4.62	0	49.7475
189.208	212.249	5.0169	49.989	48.893	49.6553	95.432	4.568	0	49.748
189.603	212.25	5.014	49.989	48.897	49.6533	95.362	4.638	0	49.7485
189.997	212.25	5.0218	49.989	48.9	49.6556	95.315	4.685	0	49.7489
190.412	212.251	5.0194	49.981	48.893	49.6548	95.361	4.639	0	49.7496
190.828	212.252	5.0107	49.991	48.899	49.6556	95.362	4.638	0	49.7504
191.243	212.252	5.0102	49.991	48.904	49.6548	95.437	4.563	0	49.7508
191.658	212.253	5.0194	49.987	48.898	49.6525	95.35	4.65	0	49.7515
192.075	212.254	5.0112	49.987	48.901	49.6556	95.378	4.622	0	49.752
192.49	212.255	5.0097	49.987	48.885	49.6594	95.505	4.495	0	49.7527
192.905	212.255	5.0131	49.986	48.901	49.6612	95.418	4.582	0	49.7534
193.321	212.256	5.0222	49.992	48.891	49.6648	95.437	4.563	0	49.7539
193.737	212.257	5.016	49.989	48.894	49.6671	95.349	4.651	0	49.7544
194.153	212.257	5.0145	49.99	48.906	49.6651	95.345	4.655	0	49.7549
194.592	212.258	5.0136	49.994	48.893	49.6648	95.411	4.589	0	49.7551
195.032	212.259	5.015	49.99	48.906	49.6669	95.392	4.608	0	49.7556
195.471	212.26	5.0116	49.99	48.911	49.6676	95.317	4.683	0	49.7556
195.909	212.259	5.0087	49.993	48.895	49.6671	95.475	4.525	0	49.7558
196.348	212.261	5.014	49.994	48.904	49.6689	95.42	4.58	0	49.7558
196.747	212.261	5.0155	49.993	48.912	49.6674	95.402	4.598	0	49.7558
197.166	212.262	5.0189	49.996	48.901	49.6671	95.363	4.637	0	49.7561
197.587	212.262	5.0247	49.99	48.906	49.6663	95.365	4.635	0	49.7561
198.03	212.263	5.0126	49.995	48.898	49.6638	95.399	4.601	0	49.7561
198.498	212.264	5.0208	49.994	48.904	49.663	95.457	4.543	0	49.7561
198.965	212.265	5.0218	49.992	48.911	49.6635	95.419	4.581	0	49.7561
199.433	212.265	5.0126	49.992	48.913	49.6638	95.429	4.571	0	49.7561
199.9	212.265	5.0208	49.999	48.898	49.6653	95.277	4.723	0	49.7561
200.393	212.267	5.0112	49.994	48.899	49.6646	95.447	4.553	0	49.7561
200.885	212.267	5.0194	49.994	48.9	49.6651	95.399	4.601	0	49.7561
201.378	212.268	5.0097	49.998	48.902	49.6648	95.352	4.648	0	49.7561
201.87	212.268	5.0213	49.997	48.905	49.6648	95.45	4.55	0	49.7561
202.363	212.268	5.0194	49.998	48.913	49.6638	95.372	4.628	0	49.7558
203.399	212.27	5.0131	49.994	48.907	49.6633	95.185	4.815	0	49.7558
204.339	212.271	5.015	49.996	48.901	49.6638	95.399	4.601	0	49.7558
205.279	212.273	5.0169	49.991	48.9	49.6669	95.393	4.607	0	49.7561
206.218	212.274	5.0145	49.996	48.9	49.6656	95.371	4.629	0	49.7558
207.158	212.275	5.0165	49.997	48.913	49.6669	95.459	4.541	0	49.7554
208.098	212.276	5.0169	50	48.9	49.6697	95.319	4.681	0	49.7551
209.038	212.276	5.016	50	48.904	49.6699	95.393	4.607	0	49.7544
209.978	212.278	5.0174	49.997	48.905	49.6679	95.349	4.651	0	49.7539
210.918	212.279	5.0165	50.001	48.906	49.6689	95.394	4.606	0	49.753
211.857	212.28	5.0155	50.005	48.898	49.6689	95.343	4.657	0	49.7523
212.798	212.281	5.0068	50	48.911	49.6702	95.407	4.593	0	49.7515
213.737	212.281	5.0184	50.007	48.906	49.6689	95.413	4.587	0	49.7504
214.725	212.282	5.0112	50	48.912	49.6671	95.285	4.715	0	49.7494
215.713	212.284	5.0073	49.999	48.903	49.6674	95.279	4.721	0	49.7485
216.701	212.284	5.0107	50.005	48.908	49.6623	95.363	4.637	0	49.7477
217.688	212.285	5.016	49.996	48.903	49.6617	95.341	4.659	0	49.7473
218.727	212.287	5.0136	49.998	48.901	49.6589	95.356	4.644	0	49.747
219.669	212.287	5.0054	49.994	48.901	49.6599	95.373	4.627	0	49.747
220.659	212.288	5.0131	49.992	48.901	49.6589	95.43	4.57	0	49.7477
221.556	212.289	5.0169	50.003	48.904	49.6607	95.424	4.576	0	49.7482
222.455	212.29	5.0155	49.992	48.899	49.6605	95.375	4.625	0	49.7487
223.354	212.291	5.0198	49.991	48.887	49.6582	95.393	4.607	0	49.7489
224.253	212.291	5.0155	49.987	48.891	49.6576	95.377	4.623	0	49.7496
225.199	212.291	5.0165	49.988	48.906	49.6576	95.475	4.525	0	49.7501
226.144	212.293	5.0203	49.99	48.891	49.6584	95.358	4.642	0	49.7506
227.002	212.294	5.0126	49.997	48.894	49.663	95.36	4.64	0	49.7508
227.859	212.294	5.0232	49.99	48.909	49.6656	95.319	4.681	0	49.7513
228.716	212.294	5.0126	49.998	48.893	49.6687	95.408	4.592	0	49.7515
229.618	212.296	5.0034	49.995	48.893	49.6694	95.344	4.656	0	49.7515
230.518	212.295	5.0102	50.002	48.904	49.6666	95.297	4.703	0	49.7511
231.419	212.297	5.0126	49.997	48.902	49.6679	95.339	4.661	0	49.7508
232.237	212.298	5.0097	49.997	48.903	49.6666	95.35	4.65	0	49.7506
233.054	212.298	5.0218	49.995	48.914	49.6671	95.381	4.619	0	49.7504
233.872	212.298	5.0184	49.998	48.895	49.6671	95.468	4.532	0	49.7496
234.733	212.299	5.0116	49.997	48.923	49.6638	95.331	4.669	0	49.7492
235.594	212.299	5.0145	50.001	48.902	49.6612	95.332	4.668	0	49.7489
236.5	212.3	5.0169	49.992	48.914	49.6615	95.415	4.585	0	49.7487
237.405	212.301	5.0155	49.996	48.891	49.6589	95.404	4.596	0	49.7489
238.356	212.302	5.0174	49.995	48.893	49.6592	95.382	4.618	0	49.7489
239.308	212.302	5.0097	49.993	48.896	49.6597	95.387	4.613	0	49.7492
240.308	212.303	5.0092	49.993	48.889	49.6597	95.477	4.523	0	49.7496
241.309	212.303	5.0184	49.988	48.899	49.6594	95.393	4.607	0	49.7501
242.361	212.304	5.0155	49.996	48.899	49.6653	95.38	4.62	0	49.7504
243.413	212.304	5.0198	49.995	48.909	49.6684	95.421	4.579	0	49.7508
244.52	212.305	5.0189	49.994	48.911	49.6681	95.48	4.52	0	49.7504
244.528	212.034	5.0179	49.991	48.915	49.6643	95.042	4.958	0	49.7489
244.573	212.305	5.0203	50	48.907	49.6676	95.451	4.549	0	49.7504
244.591	212.305	5.0198	49.999	48.908	49.6679	95.246	4.754	0	49.7504
244.61	212.304	5.0232	50.001	48.904	49.6684	95.017	4.983	0	49.7504
244.628	212.305	5.0362	49.999	48.9	49.6681	94.762	5.238	0	49.7504
244.646	212.306	5.0676	49.998	48.9	49.6689	94.527	5.473	0	49.7504
244.665	212.304	5.1207	49.997	48.897	49.6684	94.258	5.742	0	49.7504
244.683	212.306	5.1945	49.992	48.898	49.6681	93.97	6.03	0	49.7504
244.702	212.305	5.2881	49.995	48.9	49.6681	93.698	6.302	0	49.7504
244.72	212.305	5.3977	49.998	48.901	49.6684	93.424	6.576	0	49.7504
244.739	212.305	5.5212	49.999	48.904	49.6689	93.178	6.822	0	49.7504
244.758	212.306	5.6635	50.004	48.904	49.6689	93.01	6.99	0	49.7504
244.776	212.306	5.804	50.003	48.902	49.6694	92.737	7.263	0	49.7504
244.795	212.306	5.9444	50.005	48.902	49.6687	92.577	7.423	0	49.7504
244.813	212.306	6.093	50	48.906	49.6689	92.226	7.774	0	49.7504
244.832	212.306	6.2353	50.002	48.907	49.6692	92.269	7.731	0	49.7504
244.851	212.306	6.3979	50.001	48.908	49.6689	91.958	8.042	0	49.7504
244.869	212.306	6.5403	50	48.906	49.6692	91.857	8.143	0	49.7504
244.888	212.307	6.6875	50.002	48.911	49.6692	91.669	8.331	0	49.7504
244.906	212.307	6.8269	50.005	48.918	49.6692	91.615	8.385	0	49.7501
244.925	212.306	6.9678	50.008	48.921	49.6687	91.445	8.555	0	49.7501
244.925	212.306	6.9678	50.008	48.921	49.6687	91.445	8.555	0	49.7501
244.929	212.307	6.9934	50.009	48.921	49.6689	91.428	8.572	0	49.7501
244.937	212.306	7.0503	50.009	48.92	49.6689	91.392	8.608	0	49.7501
244.949	212.307	7.1439	50.007	48.922	49.6689	91.251	8.749	0	49.7501
244.953	212.307	7.1806	50.007	48.923	49.6692	91.303	8.697	0	49.7501
244.956	212.307	7.1946	50.007	48.923	49.6692	91.304	8.696	0	49.7501
244.974	212.308	7.3278	50.003	48.924	49.6689	91.155	8.845	0	49.7501
244.978	212.307	7.3514	50.003	48.924	49.6689	91.185	8.815	0	49.7501
244.984	212.308	7.3924	50.002	48.92	49.6689	91.174	8.827	0	49.7501
245.006	212.308	7.542	50.002	48.913	49.6676	90.903	9.097	0	49.7501
245.017	212.308	7.613	50	48.914	49.6679	90.833	9.167	0	49.7501
245.019	212.307	7.626	50	48.914	49.6679	90.856	9.144	0	49.7501
245.025	212.308	7.6631	50	48.915	49.6679	90.844	9.156	0	49.7501
245.026	212.308	7.6742	50	48.915	49.6679	90.838	9.162	0	49.7501
245.028	212.309	7.6979	50	48.915	49.6679	90.837	9.163	0	49.7501
245.031	212.309	7.7109	50.002	48.911	49.6681	90.84	9.16	0	49.7501
245.042	212.309	7.778	50.002	48.909	49.6684	90.795	9.205	0	49.7501
245.058	212.31	7.8822	50.003	48.911	49.6687	90.663	9.337	0	49.7501
245.066	212.31	7.9237	50.001	48.909	49.6689	90.772	9.228	0	49.7501
245.091	212.31	8.0907	50.001	48.899	49.6684	90.65	9.35	0	49.7499
245.102	212.311	8.1418	50.001	48.898	49.6687	90.622	9.378	0	49.7499
245.127	212.311	8.274	50	48.898	49.6692	90.475	9.525	0	49.7499
245.131	212.311	8.3059	50	48.898	49.6692	90.482	9.518	0	49.7499
245.136	212.312	8.3242	50	48.9	49.6692	90.487	9.513	0	49.7499
245.145	212.311	8.3749	50	48.903	49.6687	90.41	9.59	0	49.7499
245.155	212.312	8.4337	50.004	48.908	49.6687	90.359	9.641	0	49.7499
245.158	212.312	8.4516	50.004	48.908	49.6687	90.344	9.656	0	49.7499
245.164	212.313	8.4897	50.007	48.906	49.6681	90.396	9.604	0	49.7499
245.178	212.313	8.5433	50.008	48.907	49.6679	90.323	9.677	0	49.7499
245.197	212.313	8.6383	50.008	48.907	49.6681	90.359	9.641	0	49.7499
245.215	212.314	8.7117	50.007	48.906	49.6679	90.256	9.744	0	49.7499
245.229	212.314	8.7778	50.007	48.91	49.6679	90.168	9.832	0	49.7499
245.234	212.315	8.8	50.007	48.91	49.6679	90.164	9.836	0	49.7499
245.238	212.315	8.8159	50.006	48.912	49.6676	90.156	9.844	0	49.7499
245.252	212.315	8.8791	50.007	48.916	49.6674	90.203	9.797	0	49.7496
245.274	212.316	8.9684	50.01	48.92	49.6663	90.113	9.887	0	49.7496
245.278	212.316	8.9843	50.01	48.92	49.6663	90.092	9.908	0	49.7496
245.296	212.316	9.0528	50.005	48.919	49.6663	90.168	9.832	0	49.7496
245.304	212.317	9.0813	50.005	48.92	49.6663	90.117	9.883	0	49.7496
245.31	212.317	9.0987	50.004	48.919	49.6666	90.155	9.845	0	49.7496
245.319	212.317	9.1392	50.007	48.921	49.6658	90.208	9.793	0	49.7496
245.325	212.318	9.1522	50.005	48.922	49.6656	90.183	9.817	0	49.7496
245.343	212.317	9.213	50.003	48.919	49.6656	90.002	9.998	0	49.7496
245.349	212.318	9.2372	50.004	48.917	49.6656	89.986	10.014	0	49.7496
245.351	212.318	9.2434	50.004	48.917	49.6656	90	10	0	49.7496
245.363	212.319	9.2791	50.007	48.915	49.6656	90.119	9.881	0	49.7496
245.372	212.319	9.3062	50.009	48.916	49.6658	90.115	9.885	0	49.7496
245.384	212.319	9.352	50.006	48.915	49.6653	90.11	9.89	0	49.7494
245.391	212.32	9.3737	50.006	48.915	49.6658	90.101	9.899	0	49.7494
245.405	212.32	9.4041	50.006	48.92	49.6656	90.045	9.955	0	49.7494
245.409	212.321	9.4186	50.006	48.92	49.6656	90.063	9.937	0	49.7494
245.422	212.321	9.4509	50.005	48.919	49.6648	90.008	9.992	0	49.7494
245.44	212.321	9.4948	50	48.921	49.6648	90.034	9.966	0	49.7494
245.445	212.322	9.503	50	48.921	49.6648	90.057	9.943	0	49.7494
245.449	212.322	9.5132	50	48.917	49.6646	90.093	9.907	0	49.7494
245.464	212.322	9.5532	50.001	48.914	49.6648	90.009	9.991	0	49.7494
245.47	212.323	9.5667	50.002	48.909	49.6651	89.922	10.078	0	49.7494
245.48	212.323	9.5933	50	48.907	49.6648	89.984	10.016	0	49.7494
245.484	212.324	9.6029	50	48.911	49.6648	90.05	9.95	0	49.7494
245.503	212.324	9.6478	49.998	48.914	49.6656	90.009	9.991	0	49.7494
245.51	212.324	9.6599	49.997	48.914	49.6656	90.025	9.975	0	49.7494
245.543	212.325	9.7211	49.994	48.919	49.6648	89.969	10.031	0	49.7494
245.57	212.326	9.7646	50	48.918	49.6646	89.953	10.047	0	49.7494
245.597	212.326	9.809	50.007	48.908	49.6646	89.936	10.064	0	49.7494
245.627	212.328	9.8558	50.01	48.911	49.6643	90.003	9.997	0	49.7494
245.654	212.33	9.8963	50.011	48.911	49.6648	89.943	10.057	0	49.7492
245.681	212.331	9.9238	50.008	48.91	49.6651	90.015	9.985	0	49.7492
245.707	212.332	9.9532	50.008	48.908	49.6656	90.019	9.981	0	49.7492
245.734	212.333	9.9836	50.008	48.908	49.6653	90.123	9.877	0	49.7489
245.761	212.333	10	50.01	48.91	49.6653	90.046	9.954	0	49.7489
245.788	212.335	10.0155	50.01	48.908	49.6656	90.048	9.952	0	49.7489
245.815	212.335	10.0348	50.01	48.908	49.6656	90.134	9.866	0	49.7489
245.842	212.337	10.0536	50.009	48.913	49.6656	90.199	9.801	0	49.7487
245.868	212.337	10.0661	50.009	48.917	49.6656	90.049	9.951	0	49.7487
245.895	212.338	10.0763	50.009	48.918	49.6658	90.162	9.838	0	49.7487
245.922	212.339	10.0855	50.011	48.919	49.6656	90.232	9.768	0	49.7487
245.949	212.34	10.0965	50.012	48.924	49.6658	90.193	9.807	0	49.7485
245.976	212.341	10.1067	50.011	48.921	49.6663	90.187	9.813	0	49.7485
246.002	212.342	10.1105	50.01	48.913	49.6658	90.199	9.801	0	49.7485
246.03	212.343	10.1129	50.011	48.908	49.6666	90.233	9.767	0	49.7482
246.057	212.343	10.1139	50.009	48.909	49.6679	90.277	9.723	0	49.7482
246.086	212.345	10.1158	50.009	48.908	49.6689	90.308	9.692	0	49.7482
246.113	212.345	10.1197	50.01	48.903	49.6687	90.201	9.799	0	49.7482
246.143	212.347	10.1197	50.008	48.905	49.6679	90.223	9.777	0	49.748
246.174	212.348	10.1178	50.008	48.904	49.6674	90.356	9.644	0	49.748
246.204	212.349	10.1178	50.008	48.911	49.6663	90.364	9.636	0	49.748
246.234	212.349	10.1144	50.011	48.913	49.6661	90.427	9.573	0	49.748
246.267	212.351	10.1158	50.009	48.911	49.6671	90.411	9.589	0	49.7477
246.298	212.35	10.1197	50.01	48.917	49.6671	90.379	9.621	0	49.7477
246.331	212.353	10.1134	50.016	48.919	49.6676	90.47	9.53	0	49.7475
246.361	212.353	10.1086	50.016	48.922	49.6681	90.458	9.542	0	49.7475
246.395	212.355	10.1076	50.014	48.917	49.6684	90.46	9.54	0	49.7475
246.425	212.355	10.1047	50.011	48.92	49.6681	90.504	9.496	0	49.7473
246.455	212.356	10.0965	50.014	48.922	49.6687	90.486	9.514	0	49.7473
246.485	212.357	10.0922	50.012	48.922	49.6681	90.401	9.599	0	49.7473
246.516	212.358	10.0927	50.009	48.918	49.6674	90.515	9.485	0	49.747
246.546	212.358	10.0883	50.008	48.921	49.6671	90.464	9.536	0	49.747
246.577	212.36	10.0826	50.009	48.924	49.6663	90.458	9.542	0	49.747
246.608	212.36	10.0739	50.011	48.921	49.6669	90.501	9.499	0	49.7468
246.638	212.361	10.07	50.013	48.919	49.6661	90.515	9.485	0	49.7468
246.668	212.362	10.0686	50.013	48.92	49.6663	90.518	9.482	0	49.7468
246.698	212.363	10.0671	50.012	48.921	49.6648	90.499	9.501	0	49.7466
246.728	212.363	10.0647	50.011	48.919	49.6648	90.522	9.478	0	49.7466
246.762	212.364	10.0584	50.008	48.919	49.6646	90.512	9.488	0	49.7466
246.796	212.365	10.0521	50.009	48.92	49.6646	90.512	9.488	0	49.7463
246.829	212.366	10.0464	50.008	48.919	49.6646	90.544	9.456	0	49.7463
246.863	212.366	10.0435	50.008	48.923	49.6628	90.523	9.477	0	49.7463
246.9	212.367	10.0411	50.011	48.918	49.6617	90.532	9.468	0	49.7461
246.937	212.368	10.0362	50.009	48.915	49.6617	90.585	9.415	0	49.7461
246.97	212.369	10.0353	50.009	48.914	49.661	90.455	9.545	0	49.7461
247.004	212.369	10.0415	50.009	48.917	49.6615	90.514	9.486	0	49.7458
247.04	212.371	10.0382	50.008	48.909	49.6617	90.621	9.379	0	49.7458
247.074	212.371	10.0319	50.009	48.911	49.6612	90.585	9.415	0	49.7458
247.108	212.372	10.0261	50.011	48.908	49.6607	90.588	9.412	0	49.7458
247.144	212.372	10.0232	50.014	48.911	49.6599	90.574	9.426	0	49.7456
247.185	212.374	10.0208	50.023	48.906	49.6599	90.651	9.349	0	49.7454
247.222	212.375	10.016	50.021	48.9	49.6597	90.617	9.383	0	49.7454
247.259	212.375	10.0126	50.018	48.903	49.6597	90.603	9.397	0	49.7451
247.299	212.376	10.0121	50.014	48.906	49.6597	90.637	9.363	0	49.7451
247.34	212.377	10.0111	50.016	48.912	49.6582	90.524	9.476	0	49.7449
247.38	212.378	10.0174	50.017	48.915	49.6582	90.594	9.406	0	49.7447
247.42	212.379	10.0203	50.014	48.916	49.6579	90.597	9.403	0	49.7447
247.46	212.379	10.0179	50.009	48.919	49.6582	90.515	9.485	0	49.7444
247.504	212.38	10.0097	50.015	48.918	49.6584	90.553	9.447	0	49.7444
247.548	212.381	10.0025	50.015	48.916	49.6587	90.66	9.34	0	49.7442
247.591	212.382	10	50.015	48.908	49.6571	90.694	9.306	0	49.7442
247.634	212.383	9.9981	50.016	48.909	49.6571	90.612	9.388	0	49.7439
247.678	212.383	9.9962	50.017	48.913	49.6571	90.658	9.342	0	49.7439
247.726	212.385	9.9942	50.014	48.918	49.6569	90.525	9.475	0	49.7437
247.773	212.386	9.9923	50.014	48.923	49.6566	90.598	9.402	0	49.7435
247.82	212.387	9.9913	50.016	48.917	49.6556	90.616	9.384	0	49.7435
247.868	212.388	9.9928	50.012	48.908	49.6553	90.701	9.299	0	49.7432
247.916	212.388	9.9933	50.011	48.906	49.6551	90.639	9.361	0	49.7432
247.964	212.389	9.9971	50.011	48.911	49.6551	90.648	9.352	0	49.743
248.011	212.388	9.9986	50.014	48.913	49.6553	90.688	9.312	0	49.743
248.058	212.391	10	50.016	48.9	49.6553	90.564	9.436	0	49.7427
248.101	212.391	9.9981	50.013	48.898	49.6551	90.733	9.267	0	49.7427
248.148	212.392	9.9991	50.009	48.897	49.6538	90.54	9.46	0	49.7425
248.196	212.393	9.9996	50.015	48.907	49.653	90.686	9.314	0	49.7425
248.243	212.394	10.0025	50.013	48.918	49.6528	90.71	9.29	0	49.7423
248.29	212.395	10.0034	50.014	48.915	49.6533	90.647	9.353	0	49.742
248.337	212.395	10.0029	50.016	48.916	49.653	90.598	9.402	0	49.742
248.386	212.396	10.0034	50.011	48.91	49.6535	90.628	9.372	0	49.7418
248.437	212.397	10.0049	50.004	48.914	49.6523	90.611	9.389	0	49.7418
248.487	212.397	10.0068	50.009	48.904	49.6525	90.643	9.357	0	49.7416
248.542	212.399	10.0121	50.011	48.904	49.6518	90.643	9.357	0	49.7413
248.591	212.399	10.0058	50.012	48.896	49.6518	90.608	9.392	0	49.7413
248.643	212.4	9.9952	50.015	48.898	49.6507	90.646	9.354	0	49.7411
248.696	212.401	9.9885	50.012	48.902	49.6497	90.632	9.368	0	49.7411
248.75	212.402	9.9875	50.014	48.899	49.6487	90.649	9.351	0	49.7408
248.797	212.403	9.9875	50.013	48.904	49.6484	90.674	9.326	0	49.7406
248.844	212.403	9.9846	50.01	48.902	49.6484	90.646	9.354	0	49.7406
248.896	212.405	9.9807	50.014	48.905	49.6479	90.608	9.392	0	49.7404
248.942	212.405	9.9822	50.013	48.908	49.6489	90.676	9.324	0	49.7404
248.989	212.406	9.9807	50.013	48.913	49.6487	90.625	9.375	0	49.7401
249.036	212.407	9.9841	50.007	48.915	49.6497	90.7	9.3	0	49.7401
249.083	212.407	9.9836	50.007	48.914	49.6495	90.645	9.355	0	49.7399
249.134	212.408	9.9827	50.01	48.907	49.6482	90.653	9.347	0	49.7399
249.181	212.409	9.9841	50.004	48.905	49.6479	90.683	9.317	0	49.7397
249.233	212.41	9.9889	50.005	48.902	49.6469	90.635	9.365	0	49.7397
249.284	212.41	9.9904	50.005	48.904	49.6487	90.68	9.32	0	49.7397
249.335	212.411	9.9899	50.012	48.906	49.6489	90.725	9.275	0	49.7394
249.386	212.411	9.9875	50.01	48.911	49.6484	90.655	9.345	0	49.7394
249.44	212.413	9.9875	50.01	48.905	49.6474	90.68	9.32	0	49.7392
249.488	212.413	9.9894	50.007	48.901	49.6477	90.609	9.391	0	49.7392
249.542	212.414	9.9909	50.002	48.905	49.6484	90.585	9.415	0	49.7392
249.594	212.415	9.9885	50.003	48.906	49.6479	90.665	9.335	0	49.7389
249.646	212.415	9.9904	50.013	48.904	49.6474	90.689	9.311	0	49.7389
249.703	212.416	9.9938	50.009	48.891	49.6482	90.71	9.29	0	49.7387
249.76	212.417	9.9942	50.004	48.886	49.6474	90.701	9.299	0	49.7387
249.817	212.417	9.9899	50	48.898	49.6461	90.707	9.293	0	49.7387
249.874	212.418	9.9957	50.005	48.908	49.6466	90.707	9.293	0	49.7385
249.93	212.419	9.9967	50.001	48.907	49.6459	90.676	9.324	0	49.7385
249.991	212.42	9.9947	50.007	48.897	49.6456	90.661	9.339	0	49.7385
250.053	212.421	9.9962	50.004	48.9	49.6451	90.709	9.291	0	49.7382
250.114	212.421	9.9971	50.003	48.902	49.6443	90.607	9.393	0	49.7382
250.18	212.422	9.9996	50.001	48.906	49.6446	90.699	9.301	0	49.7382
250.247	212.423	9.9962	50.003	48.903	49.6443	90.731	9.269	0	49.7382
250.314	212.423	10.0029	50.008	48.898	49.6443	90.724	9.276	0	49.738
250.386	212.425	10.002	50.002	48.893	49.6443	90.757	9.243	0	49.738
250.452	212.426	9.9918	50	48.901	49.6433	90.761	9.239	0	49.738
250.517	212.427	9.9822	50.006	48.903	49.6425	90.701	9.299	0	49.7378
250.583	212.428	9.9889	49.995	48.898	49.6428	90.699	9.301	0	49.7378
250.649	212.427	9.9909	50.004	48.905	49.6431	90.766	9.234	0	49.7378
250.715	212.429	9.986	50.002	48.911	49.642	90.724	9.276	0	49.7378
250.78	212.43	9.9788	50.003	48.906	49.641	90.684	9.316	0	49.7375
250.851	212.43	9.987	50.005	48.895	49.6402	90.743	9.257	0	49.7375
250.922	212.431	9.9889	49.996	48.893	49.641	90.73	9.27	0	49.7375
250.993	212.432	9.9846	49.994	48.891	49.639	90.655	9.345	0	49.7375
251.063	212.433	9.9788	50.002	48.899	49.6382	90.692	9.308	0	49.7375
251.133	212.434	9.9889	50.005	48.893	49.6377	90.714	9.286	0	49.7373
251.203	212.435	9.9894	49.998	48.893	49.6395	90.727	9.273	0	49.7373
251.274	212.435	9.9875	49.996	48.895	49.6384	90.772	9.228	0	49.7373
251.35	212.436	9.9822	50	48.905	49.6361	90.776	9.224	0	49.7373
251.425	212.436	9.9913	50	48.903	49.6351	90.734	9.266	0	49.737
251.505	212.438	9.988	50.003	48.893	49.6369	90.731	9.269	0	49.737
251.579	212.439	9.987	49.994	48.885	49.6377	90.721	9.279	0	49.737
251.653	212.44	9.987	49.997	48.883	49.6387	90.758	9.242	0	49.737
251.726	212.441	9.9875	49.999	48.895	49.6387	90.729	9.271	0	49.737
251.799	212.441	9.987	49.998	48.895	49.6387	90.763	9.237	0	49.737
251.872	212.442	9.987	49.998	48.893	49.6402	90.676	9.324	0	49.737
251.944	212.443	9.986	49.996	48.885	49.641	90.72	9.28	0	49.737
252.018	212.442	9.9923	49.993	48.885	49.6423	90.734	9.266	0	49.737
252.091	212.445	9.9865	49.992	48.89	49.6443	90.736	9.264	0	49.737
252.164	212.445	9.988	50	48.898	49.6454	90.764	9.236	0	49.737
252.237	212.446	9.9885	49.994	48.895	49.6451	90.736	9.264	0	49.737
252.31	212.446	9.9942	49.997	48.893	49.6461	90.737	9.263	0	49.737
252.386	212.447	9.9918	49.994	48.89	49.6484	90.758	9.242	0	49.737
252.463	212.448	9.9933	49.992	48.886	49.6484	90.654	9.346	0	49.737
252.54	212.449	9.9938	49.994	48.878	49.6492	90.772	9.228	0	49.737
252.618	212.45	9.9976	49.994	48.886	49.6505	90.761	9.239	0	49.737
252.696	212.45	9.9942	49.992	48.886	49.6505	90.694	9.306	0	49.737
252.78	212.451	9.9967	49.99	48.889	49.6505	90.701	9.299	0	49.737
252.869	212.452	9.9938	49.992	48.895	49.6518	90.732	9.268	0	49.7373
252.95	212.453	9.9976	49.99	48.899	49.652	90.752	9.248	0	49.7373
253.031	212.453	9.9957	49.992	48.899	49.6525	90.683	9.317	0	49.7373
253.119	212.455	9.9991	49.998	48.89	49.6535	90.738	9.262	0	49.7373
253.199	212.455	9.9836	49.998	48.891	49.6528	90.676	9.324	0	49.7373
253.278	212.456	9.9856	49.99	48.884	49.6523	90.779	9.221	0	49.7373
253.362	212.457	9.9885	49.998	48.887	49.6533	90.807	9.193	0	49.7373
253.447	212.458	9.9798	49.99	48.879	49.6538	90.8	9.2	0	49.7373
253.53	212.458	9.9802	49.998	48.891	49.653	90.674	9.326	0	49.7373
253.619	212.459	9.9899	49.996	48.888	49.6535	90.681	9.319	0	49.7373
253.708	212.46	9.9889	49.994	48.9	49.6535	90.614	9.386	0	49.7373
253.798	212.461	9.9774	49.992	48.895	49.6518	90.795	9.205	0	49.7373
253.888	212.462	9.9899	49.998	48.901	49.6533	90.764	9.236	0	49.7373
253.979	212.463	9.9827	49.994	48.883	49.6533	90.851	9.149	0	49.7373
254.067	212.464	9.9798	49.997	48.882	49.6548	90.752	9.248	0	49.7373
254.156	212.464	9.9894	49.993	48.888	49.6556	90.8	9.2	0	49.7373
254.251	212.465	9.9759	49.996	48.895	49.6556	90.723	9.277	0	49.7375
254.347	212.466	9.9865	50	48.889	49.6561	90.699	9.301	0	49.7373
254.442	212.467	9.987	49.998	48.902	49.6553	90.785	9.215	0	49.7373
254.544	212.468	9.9769	49.999	48.898	49.6553	90.771	9.229	0	49.7373
254.646	212.469	9.987	49.996	48.89	49.6556	90.746	9.254	0	49.7373
254.748	212.469	9.9885	49.994	48.897	49.6561	90.759	9.241	0	49.7373
254.85	212.469	9.9764	50.002	48.9	49.6559	90.733	9.267	0	49.7373
254.96	212.471	9.9933	49.998	48.891	49.6553	90.745	9.255	0	49.737
255.059	212.472	9.9851	49.996	48.885	49.6551	90.768	9.232	0	49.737
255.158	212.473	9.9778	49.999	48.88	49.6559	90.76	9.24	0	49.7368
255.256	212.473	9.9802	49.996	48.9	49.6564	90.664	9.336	0	49.7368
255.362	212.475	9.9817	49.996	48.91	49.6561	90.715	9.285	0	49.7368
255.457	212.475	9.9774	49.997	48.893	49.6576	90.683	9.317	0	49.7368
255.552	212.476	9.9928	49.996	48.889	49.6574	90.787	9.213	0	49.7368
255.648	212.477	9.9827	49.992	48.898	49.6582	90.797	9.203	0	49.7368
255.743	212.477	9.9793	49.996	48.899	49.6574	90.716	9.284	0	49.7368
255.844	212.478	9.9923	49.994	48.886	49.6576	90.698	9.302	0	49.7368
255.946	212.479	9.9856	50	48.893	49.6579	90.785	9.215	0	49.7368
256.048	212.48	9.9817	50.003	48.896	49.6587	90.79	9.21	0	49.7368
256.15	212.481	9.9798	50	48.893	49.6587	90.74	9.26	0	49.7366
256.252	212.482	9.9928	50.004	48.893	49.6594	90.777	9.223	0	49.7366
256.344	212.482	9.9836	50	48.897	49.6599	90.748	9.252	0	49.7366
256.437	212.483	9.9793	50	48.895	49.6587	90.753	9.247	0	49.7366
256.529	212.484	9.9851	50.005	48.895	49.6612	90.765	9.235	0	49.7363
256.621	212.484	9.9909	50	48.889	49.6589	90.812	9.188	0	49.7363
256.713	212.485	9.9856	50.005	48.895	49.6592	90.723	9.277	0	49.7361
256.81	212.485	9.9759	50.002	48.889	49.6584	90.751	9.249	0	49.7361
256.913	212.487	9.986	49.999	48.897	49.6584	90.692	9.308	0	49.7361
257.008	212.487	9.9856	49.999	48.902	49.6592	90.811	9.189	0	49.7358
257.102	212.488	9.9827	50.002	48.895	49.6556	90.797	9.203	0	49.7358
257.203	212.488	9.9783	50.001	48.902	49.6548	90.807	9.193	0	49.7358
257.304	212.49	9.9841	50	48.898	49.6543	90.792	9.208	0	49.7356
257.404	212.49	9.9918	50.003	48.902	49.6551	90.736	9.265	0	49.7356
257.505	212.491	9.986	50.004	48.904	49.6541	90.763	9.237	0	49.7356
257.605	212.492	9.9798	50.006	48.908	49.6541	90.835	9.165	0	49.7354
257.712	212.492	9.9793	50.005	48.907	49.6569	90.709	9.291	0	49.7351
257.82	212.493	9.9764	50.007	48.902	49.6569	90.788	9.212	0	49.7349
257.926	212.494	9.9774	50.002	48.9	49.6569	90.753	9.247	0	49.7347
258.034	212.495	9.9875	50	48.895	49.6569	90.769	9.231	0	49.7347
258.141	212.495	9.9889	49.998	48.892	49.6551	90.791	9.209	0	49.7347
258.248	212.496	9.9831	50.008	48.898	49.6548	90.75	9.25	0	49.7344
258.362	212.497	9.9778	50.004	48.905	49.6551	90.64	9.36	0	49.7342
258.466	212.497	9.9923	50.004	48.9	49.6553	90.792	9.208	0	49.7342
258.576	212.498	9.9812	50.003	48.895	49.6548	90.821	9.179	0	49.7339
258.687	212.499	9.9802	49.998	48.91	49.6551	90.745	9.255	0	49.7339
258.798	212.5	9.9788	50.002	48.896	49.6551	90.741	9.259	0	49.7337
258.918	212.501	9.9836	50.007	48.886	49.6546	90.66	9.34	0	49.7335
259.036	212.501	9.9793	50.007	48.895	49.6543	90.767	9.233	0	49.7335
259.162	212.502	9.9923	50.003	48.898	49.6528	90.836	9.164	0	49.7332
259.277	212.503	9.9851	49.999	48.902	49.6533	90.761	9.239	0	49.7332
259.391	212.504	9.9817	50	48.9	49.6528	90.748	9.252	0	49.733
259.505	212.503	9.9812	49.997	48.894	49.6528	90.764	9.236	0	49.733
259.619	212.504	9.9827	50.003	48.894	49.6538	90.793	9.207	0	49.733
259.734	212.506	9.9836	50.002	48.898	49.6523	90.727	9.273	0	49.7328
259.849	212.507	9.9904	50	48.904	49.6535	90.827	9.173	0	49.7328
259.962	212.507	9.9836	50.011	48.906	49.6548	90.712	9.288	0	49.7325
260.076	212.509	9.9875	50.001	48.901	49.6548	90.705	9.295	0	49.7323
260.19	212.509	9.9899	50.006	48.893	49.6525	90.697	9.303	0	49.7323
260.304	212.51	9.9812	50.008	48.896	49.6535	90.635	9.365	0	49.732
260.419	212.51	9.9957	50	48.903	49.6535	90.622	9.378	0	49.7318
260.533	212.51	9.9889	50.003	48.882	49.653	90.774	9.226	0	49.7318
260.654	212.512	9.9909	50	48.886	49.6538	90.818	9.182	0	49.7316
260.765	212.512	9.987	49.996	48.89	49.6546	90.781	9.219	0	49.7316
260.882	212.513	9.9856	50.005	48.902	49.6543	90.743	9.257	0	49.7316
261	212.514	9.9831	49.999	48.898	49.6533	90.717	9.283	0	49.7313
261.118	212.515	9.9894	50.005	48.893	49.6541	90.768	9.232	0	49.7313
261.244	212.515	9.9875	50.001	48.895	49.6528	90.731	9.269	0	49.7311
261.378	212.517	9.9831	50.001	48.898	49.6548	90.764	9.236	0	49.7309
261.512	212.517	9.9846	50	48.902	49.6528	90.745	9.255	0	49.7309
261.645	212.518	9.9962	50.007	48.888	49.6535	90.744	9.256	0	49.7306
261.766	212.518	9.9928	49.995	48.905	49.6543	90.799	9.201	0	49.7306
261.894	212.518	9.988	50.003	48.898	49.6546	90.767	9.233	0	49.7304
262.032	212.519	9.986	50	48.892	49.6556	90.669	9.331	0	49.7304
262.168	212.521	9.9904	49.997	48.913	49.6551	90.711	9.289	0	49.7304
262.292	212.522	9.988	50	48.906	49.6559	90.806	9.194	0	49.7301
262.415	212.522	9.9827	49.998	48.909	49.6548	90.763	9.237	0	49.7301
262.539	212.523	9.9923	49.998	48.895	49.6551	90.745	9.255	0	49.7301
262.663	212.524	9.9846	50.003	48.919	49.6546	90.805	9.195	0	49.7299
262.788	212.525	9.987	49.998	48.891	49.6546	90.772	9.228	0	49.7299
262.911	212.525	9.988	49.996	48.896	49.6541	90.807	9.193	0	49.7299
263.035	212.526	9.9865	50.004	48.9	49.6546	90.782	9.218	0	49.7299
263.159	212.526	9.986	50	48.9	49.6548	90.765	9.235	0	49.7297
263.283	212.527	9.9899	49.998	48.889	49.6548	90.817	9.183	0	49.7297
263.407	212.528	9.9865	49.992	48.898	49.6548	90.731	9.269	0	49.7297
263.537	212.529	9.988	50.001	48.887	49.6541	90.778	9.222	0	49.7297
263.668	212.529	9.9846	49.997	48.892	49.6543	90.768	9.232	0	49.7294
263.807	212.53	9.9856	49.996	48.9	49.651	90.757	9.243	0	49.7292
263.946	212.53	9.9885	49.997	48.906	49.6518	90.772	9.228	0	49.7292
264.092	212.532	9.9836	49.998	48.885	49.65	90.663	9.337	0	49.7292
264.226	212.532	9.9909	50.005	48.896	49.6484	90.799	9.201	0	49.729
264.358	212.532	9.9889	50.002	48.897	49.6495	90.66	9.34	0	49.729
264.5	212.534	9.9885	50	48.897	49.651	90.748	9.252	0	49.7287
264.629	212.534	9.9812	49.997	48.892	49.6495	90.776	9.224	0	49.7287
264.757	212.535	9.9841	50	48.899	49.6505	90.83	9.17	0	49.7287
264.885	212.535	9.9774	49.999	48.908	49.6495	90.835	9.165	0	49.7285
265.02	212.536	9.9846	50.005	48.901	49.6497	90.723	9.277	0	49.7285
265.155	212.537	9.9899	50	48.899	49.6505	90.808	9.192	0	49.7282
265.29	212.538	9.987	50.005	48.902	49.6523	90.817	9.183	0	49.7282
265.425	212.539	9.988	50.001	48.902	49.6518	90.782	9.218	0	49.728
265.56	212.538	9.9774	49.998	48.895	49.652	90.784	9.216	0	49.728
265.696	212.539	9.9851	50	48.893	49.6518	90.765	9.235	0	49.7278
265.818	212.541	9.987	50	48.899	49.65	90.785	9.215	0	49.7278
265.941	212.541	9.986	50	48.89	49.6502	90.744	9.256	0	49.7275
266.071	212.542	9.988	49.995	48.896	49.6492	90.773	9.227	0	49.7275
266.2	212.542	9.9904	49.989	48.891	49.6505	90.77	9.23	0	49.7275
266.331	212.543	9.9701	49.996	48.901	49.65	90.706	9.294	0	49.7275
266.462	212.543	9.9783	50	48.893	49.6497	90.738	9.262	0	49.7275
266.592	212.543	9.988	50	48.885	49.6484	90.794	9.206	0	49.7275
266.722	212.545	9.9885	49.996	48.891	49.6502	90.753	9.247	0	49.7275
266.841	212.545	9.9812	50.003	48.9	49.6482	90.793	9.207	0	49.7273
266.959	212.545	9.9875	50	48.896	49.6484	90.791	9.209	0	49.7273
267.084	212.546	9.988	49.995	48.895	49.6492	90.814	9.186	0	49.7273
267.208	212.547	9.9817	49.994	48.896	49.6487	90.783	9.217	0	49.7273
267.332	212.548	9.9827	50	48.894	49.6495	90.829	9.171	0	49.7273
267.456	212.548	9.9865	50.002	48.889	49.6487	90.793	9.207	0	49.727
267.588	212.549	9.988	49.998	48.891	49.6487	90.741	9.259	0	49.727
267.719	212.549	9.986	49.991	48.895	49.6489	90.801	9.199	0	49.727
267.851	212.55	9.9851	49.996	48.882	49.6484	90.83	9.17	0	49.727
267.982	212.551	9.9856	49.995	48.879	49.6484	90.803	9.197	0	49.727
268.114	212.551	9.9885	49.996	48.878	49.6482	90.852	9.148	0	49.727
268.255	212.552	9.9807	49.993	48.904	49.6487	90.738	9.262	0	49.727
268.395	212.552	9.987	49.998	48.898	49.6482	90.735	9.265	0	49.727
268.544	212.553	9.988	49.992	48.902	49.6471	90.78	9.22	0	49.727
268.695	212.554	9.9889	49.996	48.9	49.6451	90.783	9.217	0	49.727
268.854	212.554	9.9783	49.99	48.892	49.6451	90.765	9.235	0	49.727
269.015	212.555	9.9875	49.995	48.885	49.6441	90.803	9.197	0	49.727
269.174	212.555	9.987	49.989	48.882	49.6441	90.81	9.19	0	49.7273
269.343	212.557	9.9793	49.994	48.893	49.6459	90.771	9.229	0	49.7273
269.496	212.557	9.9894	49.99	48.901	49.6469	90.772	9.228	0	49.7273
269.659	212.558	9.9894	49.986	48.89	49.6446	90.763	9.237	0	49.7275
269.823	212.559	9.986	49.994	48.886	49.6469	90.789	9.211	0	49.7275
269.985	212.559	9.9831	49.994	48.886	49.6456	90.77	9.23	0	49.7275
270.148	212.56	9.9774	49.997	48.892	49.6454	90.766	9.234	0	49.7275
270.31	212.561	9.9894	49.998	48.88	49.6471	90.865	9.135	0	49.7275
270.472	212.561	9.9754	49.991	48.893	49.6454	90.752	9.248	0	49.7275
270.635	212.561	9.9846	50.001	48.889	49.6461	90.838	9.162	0	49.7275
270.807	212.562	9.9865	49.996	48.895	49.6464	90.772	9.228	0	49.7275
270.979	212.563	9.9807	49.988	48.886	49.6474	90.75	9.25	0	49.7278
271.151	212.563	9.9725	49.99	48.887	49.6487	90.783	9.217	0	49.7278
271.334	212.565	9.9894	49.995	48.892	49.6459	90.687	9.313	0	49.728
271.499	212.566	9.9802	49.991	48.895	49.6456	90.789	9.211	0	49.728
271.666	212.566	9.9899	49.996	48.907	49.6459	90.874	9.126	0	49.728
271.831	212.566	9.9793	49.996	48.9	49.6454	90.676	9.324	0	49.728
272.007	212.568	9.9836	49.989	48.899	49.642	90.794	9.206	0	49.7282
272.183	212.568	9.9812	49.992	48.901	49.6423	90.812	9.188	0	49.7282
272.369	212.569	9.9856	49.993	48.895	49.642	90.805	9.195	0	49.7285
272.554	212.57	9.9851	50	48.885	49.6397	90.806	9.194	0	49.7285
272.74	212.571	9.9918	49.994	48.899	49.641	90.792	9.208	0	49.7287
272.926	212.571	9.9851	49.993	48.891	49.64	90.783	9.217	0	49.7287
273.112	212.571	9.9899	49.994	48.888	49.6379	90.804	9.196	0	49.729
273.309	212.573	9.9759	49.992	48.888	49.6377	90.786	9.214	0	49.7292
273.505	212.573	9.9807	49.992	48.887	49.6377	90.711	9.289	0	49.7292
273.7	212.574	9.987	49.994	48.876	49.6354	90.834	9.166	0	49.7294
273.908	212.575	9.9846	49.995	48.893	49.6384	90.627	9.373	0	49.7297
274.115	212.575	9.9783	49.99	48.88	49.6374	90.75	9.25	0	49.7299
274.334	212.576	9.9778	49.987	48.893	49.6367	90.804	9.196	0	49.7301
274.554	212.577	9.9856	49.991	48.892	49.6361	90.851	9.149	0	49.7304
274.773	212.578	9.9899	49.992	48.879	49.6364	90.76	9.24	0	49.7309
274.993	212.579	9.9774	49.981	48.882	49.6359	90.83	9.17	0	49.7311
275.214	212.579	9.9841	49.986	48.878	49.6346	90.794	9.206	0	49.7316
275.447	212.579	9.9885	49.989	48.885	49.6361	90.684	9.316	0	49.7318
275.693	212.581	9.988	49.987	48.882	49.6374	90.777	9.223	0	49.7323
275.916	212.582	9.9802	49.985	48.884	49.64	90.836	9.164	0	49.7325
276.139	212.583	9.9793	49.984	48.884	49.6423	90.831	9.169	0	49.733
276.363	212.583	9.9875	49.984	48.874	49.6446	90.763	9.237	0	49.7335
276.587	212.584	9.9899	49.99	48.886	49.6431	90.773	9.227	0	49.7337
276.809	212.585	9.9875	49.99	48.889	49.6423	90.809	9.191	0	49.7339
277.032	212.586	9.9836	49.987	48.876	49.6413	90.795	9.205	0	49.7344
277.254	212.586	9.9754	49.989	48.897	49.6392	90.773	9.227	0	49.7347
277.477	212.587	9.9909	49.985	48.881	49.6356	90.77	9.23	0	49.7351
277.7	212.587	9.974	49.989	48.887	49.6336	90.803	9.197	0	49.7354
277.923	212.588	9.9798	49.986	48.888	49.6333	90.725	9.275	0	49.7356
278.147	212.589	9.9802	49.985	48.892	49.6336	90.833	9.167	0	49.7358
278.371	212.589	9.9856	49.982	48.885	49.6333	90.709	9.291	0	49.7366
278.607	212.59	9.9933	49.983	48.885	49.631	90.743	9.257	0	49.737
278.843	212.591	9.9865	49.984	48.889	49.6331	90.867	9.133	0	49.7373
279.093	212.592	9.987	49.98	48.875	49.6313	90.759	9.241	0	49.738
279.319	212.593	9.9831	49.994	48.88	49.6318	90.775	9.225	0	49.7382
279.545	212.594	9.9899	49.983	48.887	49.6303	90.798	9.202	0	49.7387
279.784	212.594	9.9841	49.987	48.882	49.6303	90.825	9.175	0	49.7392
280.037	212.595	9.9798	49.982	48.88	49.63	90.754	9.246	0	49.7394
280.266	212.596	9.9774	49.984	48.883	49.6308	90.809	9.191	0	49.7399
280.508	212.596	9.9769	49.981	48.874	49.6303	90.808	9.192	0	49.7404
280.764	212.597	9.9817	49.981	48.879	49.6305	90.734	9.266	0	49.7411
281.02	212.598	9.9913	49.98	48.882	49.6274	90.893	9.107	0	49.7418
281.276	212.599	9.9933	49.974	48.869	49.6297	90.757	9.243	0	49.7425
281.532	212.6	9.9942	49.978	48.873	49.6313	90.827	9.173	0	49.743
281.802	212.601	9.986	49.981	48.874	49.631	90.762	9.238	0	49.7439
282.074	212.601	9.9904	49.972	48.874	49.6328	90.838	9.162	0	49.7447
282.343	212.602	9.9889	49.979	48.88	49.6349	90.814	9.186	0	49.7454
282.614	212.603	9.9846	49.984	48.879	49.6351	90.874	9.126	0	49.7463
282.885	212.604	9.9894	49.982	48.874	49.6369	90.745	9.255	0	49.7468
283.156	212.604	9.9938	49.978	48.88	49.639	90.846	9.154	0	49.7477
283.427	212.605	9.9822	49.981	48.868	49.64	90.798	9.202	0	49.7482
283.699	212.606	9.9783	49.982	48.887	49.6418	90.838	9.162	0	49.7489
283.968	212.607	9.9836	49.978	48.874	49.6415	90.848	9.152	0	49.7496
284.239	212.607	9.988	49.981	48.879	49.6425	90.855	9.145	0	49.7504
284.51	212.608	9.9918	49.983	48.881	49.6428	90.852	9.148	0	49.7511
284.781	212.608	9.9764	49.986	48.869	49.6431	90.777	9.223	0	49.7515
285.067	212.609	9.9812	49.983	48.879	49.6443	90.789	9.211	0	49.7523
285.354	212.61	9.9827	49.983	48.874	49.6456	90.667	9.333	0	49.753
285.64	212.611	9.9817	49.984	48.889	49.6487	90.745	9.255	0	49.7534
285.941	212.612	9.9971	49.985	48.883	49.6505	90.849	9.151	0	49.7539
286.242	212.612	9.9788	49.984	48.885	49.6487	90.784	9.215	0	49.7544
286.544	212.613	9.9749	49.989	48.876	49.6492	90.712	9.288	0	49.7549
286.845	212.614	9.9759	49.988	48.887	49.6512	90.833	9.167	0	49.7554
287.163	212.614	9.986	49.991	48.883	49.6497	90.725	9.275	0	49.7556
287.498	212.614	9.9793	49.989	48.89	49.6543	90.764	9.236	0	49.7558
287.852	212.616	9.9841	49.993	48.902	49.6569	90.822	9.178	0	49.7561
288.173	212.617	9.987	49.992	48.885	49.6571	90.733	9.267	0	49.7563
288.494	212.617	9.9928	49.995	48.907	49.6584	90.75	9.25	0	49.7563
288.814	212.618	9.9769	49.998	48.887	49.6597	90.863	9.137	0	49.7561
289.135	212.619	9.9827	49.998	48.893	49.6592	90.794	9.206	0	49.7561
289.474	212.62	9.9817	49.996	48.893	49.6599	90.865	9.135	0	49.7561
289.812	212.621	9.9846	49.999	48.904	49.6582	90.765	9.235	0	49.7561
290.151	212.621	9.9831	49.992	48.891	49.6589	90.828	9.172	0	49.7558
290.508	212.622	9.9899	49.999	48.879	49.6582	90.793	9.207	0	49.7556
290.865	212.623	9.9822	50.004	48.883	49.6582	90.864	9.136	0	49.7554
291.222	212.623	9.9774	50.005	48.89	49.6574	90.857	9.143	0	49.7551
291.598	212.625	9.9836	49.999	48.906	49.6587	90.78	9.22	0	49.7549
291.94	212.625	9.9967	50.003	48.903	49.6602	90.796	9.204	0	49.7544
292.281	212.626	9.9788	50.009	48.893	49.6594	90.836	9.164	0	49.7542
292.623	212.627	9.9865	50.002	48.907	49.6612	90.801	9.199	0	49.7537
292.964	212.627	9.9827	50.003	48.897	49.6623	90.742	9.258	0	49.7532
293.324	212.629	9.9807	50.005	48.9	49.6651	90.834	9.166	0	49.753
293.651	212.629	9.9817	50.008	48.904	49.6646	90.812	9.188	0	49.7525
293.996	212.63	9.9798	50.003	48.897	49.6653	90.79	9.21	0	49.752
294.341	212.631	9.9841	50.003	48.904	49.663	90.778	9.222	0	49.7515
294.685	212.631	9.9831	50.004	48.9	49.6635	90.822	9.178	0	49.7511
295.029	212.632	9.9788	50.015	48.915	49.6638	90.829	9.171	0	49.7504
295.374	212.632	9.9909	50.007	48.91	49.663	90.734	9.266	0	49.7496
295.738	212.633	9.9802	50.009	48.906	49.664	90.73	9.27	0	49.7489
296.101	212.634	9.974	50.007	48.894	49.6635	90.792	9.208	0	49.7482
296.464	212.635	9.9783	50.003	48.906	49.6625	90.794	9.206	0	49.7477
296.828	212.635	9.9778	50.013	48.909	49.6625	90.792	9.208	0	49.7468
297.191	212.636	9.988	50.011	48.893	49.6597	90.851	9.149	0	49.7461
297.554	212.635	9.9899	50.005	48.898	49.6599	90.84	9.16	0	49.7454
297.917	212.636	9.9889	50.003	48.902	49.6602	90.839	9.161	0	49.7447
298.281	212.637	9.9778	50.005	48.913	49.6574	90.677	9.323	0	49.7442
298.644	212.638	9.9764	50.003	48.904	49.6574	90.773	9.227	0	49.7437
299.008	212.639	9.9952	50.002	48.906	49.6576	90.738	9.262	0	49.7432
299.37	212.64	9.9802	50.003	48.899	49.6597	90.75	9.25	0	49.7425
299.734	212.641	9.9856	50.004	48.907	49.6576	90.691	9.309	0	49.742
300.097	212.641	9.9846	49.999	48.895	49.6569	90.849	9.151	0	49.7416
300.46	212.642	9.9822	50.006	48.894	49.6587	90.767	9.233	0	49.7411
300.824	212.643	9.9856	50.004	48.896	49.6559	90.856	9.144	0	49.7406
301.188	212.643	9.9798	50.009	48.904	49.6561	90.777	9.223	0	49.7401
301.551	212.644	13.4434	50.007	48.9	49.6587	92.771	7.229	0	49.7394
301.915	212.648	9.475	49.997	48.893	49.6525	91.397	8.603	0	49.7392
302.245	212.646	9.6517	49.998	48.904	49.6466	90.942	9.058	0	49.7389
302.574	212.646	9.8389	49.999	48.9	49.6448	90.823	9.177	0	49.7387
302.905	212.646	9.9349	50	48.903	49.6466	90.834	9.166	0	49.7385
303.253	212.647	9.9798	49.996	48.902	49.6479	90.702	9.298	0	49.7382
303.601	212.647	9.9778	50.001	48.897	49.6466	90.77	9.23	0	49.738
303.949	212.648	9.9938	49.995	48.906	49.6461	90.85	9.15	0	49.7378
304.298	212.649	9.9802	49.999	48.9	49.6471	90.758	9.242	0	49.7378
304.646	212.649	9.9928	50	48.905	49.6456	90.775	9.225	0	49.7375
304.994	212.65	9.9851	49.996	48.903	49.6484	90.767	9.233	0	49.7373
305.342	212.65	9.9778	49.991	48.9	49.6459	90.788	9.212	0	49.7375
305.709	212.651	9.9841	50	48.889	49.6497	90.864	9.136	0	49.7378
306.076	212.651	9.9788	49.992	48.894	49.6482	90.69	9.31	0	49.7378
306.443	212.651	9.9788	50.004	48.895	49.6492	90.86	9.14	0	49.7378
306.829	212.653	9.9807	49.993	48.897	49.651	90.803	9.197	0	49.738
307.216	212.653	9.9783	49.993	48.891	49.651	90.811	9.189	0	49.738
307.623	212.653	9.9827	49.99	48.897	49.6523	90.811	9.189	0	49.738
308.03	212.654	9.9827	49.995	48.901	49.6515	90.815	9.185	0	49.738
308.459	212.655	9.9822	49.994	48.9	49.653	90.79	9.21	0	49.7378
308.889	212.655	9.987	49.996	48.884	49.6528	90.776	9.224	0	49.7378
309.341	212.656	9.9865	50.003	48.889	49.6541	90.825	9.175	0	49.7378
309.795	212.657	9.9817	49.996	48.898	49.6492	90.798	9.202	0	49.7373
310.248	212.657	9.9841	49.992	48.902	49.6487	90.836	9.164	0	49.7373
310.725	212.658	9.9851	49.994	48.887	49.6487	90.832	9.168	0	49.7373
311.204	212.659	9.9831	49.996	48.894	49.6489	90.824	9.176	0	49.737
311.682	212.659	9.9846	49.995	48.882	49.65	90.806	9.194	0	49.737
312.185	212.658	9.9947	49.994	48.895	49.6505	90.861	9.139	0	49.737
312.687	212.66	9.9817	49.994	48.892	49.6533	90.799	9.201	0	49.7373
313.189	212.661	9.9894	49.998	48.884	49.651	90.741	9.259	0	49.7373
313.693	212.662	9.9812	50	48.889	49.6502	90.823	9.177	0	49.7373
314.196	212.662	9.9812	49.998	48.902	49.6471	90.804	9.196	0	49.7373
314.724	212.663	9.987	49.991	48.895	49.6492	90.78	9.22	0	49.7373
315.253	212.664	9.9904	49.996	48.893	49.65	90.753	9.247	0	49.7373
315.782	212.664	9.9841	49.99	48.9	49.6505	90.83	9.17	0	49.7373
316.311	212.664	9.9807	50	48.893	49.6479	90.805	9.195	0	49.7375
316.868	212.665	9.9904	49.996	48.887	49.6495	90.78	9.22	0	49.7375
317.425	212.666	9.9875	49.994	48.889	49.6502	90.799	9.201	0	49.7378
317.981	212.667	9.9851	49.995	48.895	49.6556	90.802	9.198	0	49.7378
318.537	212.668	9.9923	49.994	48.901	49.6587	90.814	9.186	0	49.738
319.094	212.668	9.9918	49.998	48.9	49.6646	90.818	9.182	0	49.738
319.68	212.669	9.9875	49.996	48.904	49.6692	90.869	9.131	0	49.7378
320.266	212.669	9.986	50.005	48.902	49.6692	90.851	9.149	0	49.7368
320.852	212.67	9.988	50.007	48.908	49.6712	90.84	9.16	0	49.7358
321.439	212.671	9.987	50.011	48.897	49.6712	90.765	9.235	0	49.7347
322.025	212.671	9.9894	50.011	48.907	49.6697	90.815	9.185	0	49.7335
322.643	212.672	9.9851	50.013	48.904	49.6679	90.838	9.162	0	49.732
323.259	212.672	9.974	50.009	48.911	49.6679	90.796	9.204	0	49.7306
323.908	212.673	9.9802	50.007	48.905	49.6671	90.898	9.102	0	49.729
324.557	212.674	9.9836	50.01	48.911	49.663	90.811	9.189	0	49.727
325.206	212.675	9.9812	50.013	48.915	49.661	90.736	9.264	0	49.7254
325.854	212.674	9.9807	50.007	48.898	49.6582	90.892	9.108	0	49.724
326.536	212.676	9.9817	50.008	48.917	49.6564	90.838	9.162	0	49.7225
327.156	212.677	9.9788	50.006	48.911	49.6541	90.829	9.171	0	49.7213
327.775	212.677	9.9812	50.003	48.902	49.6543	90.85	9.15	0	49.7206
328.427	212.678	9.9822	50.001	48.905	49.6528	90.783	9.217	0	49.7197
329.078	212.679	9.9947	49.996	48.907	49.6489	90.746	9.254	0	49.719
329.73	212.679	9.9894	49.999	48.9	49.6482	90.839	9.161	0	49.7185
330.382	212.68	9.9841	49.996	48.893	49.6459	90.771	9.229	0	49.7178
331.034	212.68	9.9827	49.998	48.89	49.6441	90.871	9.129	0	49.7175
331.685	212.681	9.9812	49.994	48.882	49.6428	90.806	9.194	0	49.7175
332.337	212.682	9.9851	49.994	48.895	49.6226	90.81	9.19	0	49.7175
332.988	212.682	9.9817	49.98	48.887	49.6095	90.698	9.302	0	49.718
333.673	212.681	9.9817	49.978	48.883	49.6154	90.839	9.161	0	49.7194
334.358	212.683	9.9851	49.976	48.886	49.6246	90.844	9.156	0	49.7216
334.98	212.684	9.9918	49.98	48.878	49.6313	90.834	9.166	0	49.7237
335.601	212.684	9.9899	49.973	48.883	49.6361	90.808	9.192	0	49.7256
336.255	212.685	9.9923	49.977	48.867	49.6382	90.858	9.142	0	49.7275
336.91	212.685	9.9846	49.979	48.876	49.6377	90.876	9.124	0	49.7297
337.601	212.686	9.9865	49.978	48.874	49.6392	90.905	9.095	0	49.7313
338.291	212.687	9.986	49.983	48.881	49.6413	90.858	9.142	0	49.733
338.981	212.687	9.988	49.983	48.897	49.6443	90.814	9.186	0	49.7349
339.707	212.687	9.987	49.98	48.896	49.6459	90.862	9.138	0	49.7363
340.471	212.688	9.9909	49.987	48.882	49.6495	90.881	9.119	0	49.7378
341.236	212.689	9.9875	49.993	48.88	49.6482	90.963	9.037	0	49.7387
342.04	212.689	9.988	49.985	48.881	49.6484	90.827	9.173	0	49.7392
342.843	212.69	9.9899	49.992	48.889	49.6492	90.801	9.199	0	49.7399
343.688	212.691	9.9904	49.989	48.898	49.6492	90.848	9.152	0	49.7404
344.533	212.691	9.9865	49.998	48.889	49.6525	90.756	9.244	0	49.7406
345.379	212.692	9.9851	49.993	48.889	49.6566	90.694	9.306	0	49.7408
346.223	212.692	9.988	49.996	48.891	49.6602	90.893	9.107	0	49.7406
347.068	212.693	9.9831	50	48.9	49.661	90.775	9.225	0	49.7401
347.956	212.693	9.9788	50.005	48.898	49.6615	90.85	9.15	0	49.7394
348.889	212.694	9.986	50.002	48.909	49.6566	90.81	9.19	0	49.7382
349.822	212.695	9.9802	50	48.9	49.6528	90.917	9.083	0	49.7373
350.756	212.695	9.988	49.999	48.892	49.6512	90.816	9.184	0	49.7363
351.738	212.696	9.987	49.998	48.891	49.6469	90.803	9.197	0	49.7356
352.72	212.697	9.9827	50	48.889	49.6484	90.853	9.147	0	49.7351
353.702	212.697	9.9856	49.994	48.895	49.6469	90.729	9.271	0	49.7347
354.734	212.698	9.9909	49.991	48.887	49.6492	90.787	9.213	0	49.7349
355.766	212.698	9.9928	49.998	48.895	49.6495	90.8	9.2	0	49.7351
356.85	212.698	9.9885	49.994	48.897	49.6512	90.848	9.152	0	49.7351
357.99	212.7	9.9851	49.996	48.901	49.6533	90.791	9.209	0	49.7349
359.024	212.699	9.9851	49.998	48.892	49.65	90.835	9.165	0	49.7347
360.057	212.7	9.9788	49.998	48.89	49.6512	90.877	9.123	0	49.7344
361.092	212.702	9.9793	49.996	48.891	49.6487	90.86	9.14	0	49.7344
362.127	212.702	9.9938	49.998	48.904	49.6492	90.78	9.22	0	49.7342
363.161	212.703	9.9904	49.996	48.895	49.6489	90.811	9.189	0	49.7337
364.248	212.703	9.9817	49.996	48.895	49.65	90.821	9.179	0	49.7332
365.39	212.704	9.9918	49.996	48.896	49.6502	90.853	9.147	0	49.733
366.533	212.704	9.987	50.004	48.893	49.6502	90.795	9.205	0	49.7332
366.541	212.704	9.987	50.004	48.893	49.6502	90.795	9.205	0	49.7332
366.584	212.704	9.9822	49.996	48.889	49.6489	90.718	9.282	0	49.7332
366.602	212.705	9.9807	49.996	48.891	49.6495	90.584	9.416	0	49.7332
366.62	212.704	9.9894	49.996	48.893	49.6497	90.465	9.535	0	49.7332
366.639	212.704	10.0121	49.994	48.898	49.6495	90.128	9.872	0	49.7332
366.657	212.704	10.0546	49.996	48.898	49.65	89.868	10.132	0	49.7332
366.675	212.703	10.1192	49.994	48.899	49.6505	89.634	10.366	0	49.7332
366.694	212.703	10.2075	49.992	48.898	49.6502	89.394	10.606	0	49.7332
366.712	212.705	10.3142	49.99	48.898	49.65	89.095	10.905	0	49.7332
366.73	212.704	10.4338	49.989	48.903	49.6502	88.887	11.113	0	49.7332
366.748	212.704	10.5656	49.993	48.9	49.6505	88.622	11.378	0	49.7332
366.766	212.705	10.7074	49.994	48.898	49.65	88.45	11.55	0	49.7332
366.785	212.705	10.8532	49.997	48.901	49.6505	88.109	11.891	0	49.7332
366.803	212.705	11.0051	49.998	48.906	49.6502	88.015	11.985	0	49.7332
366.822	212.705	11.1571	49.996	48.902	49.65	87.774	12.226	0	49.7332
366.841	212.705	11.3125	49.998	48.901	49.6497	87.692	12.308	0	49.7332
366.86	212.705	11.4761	50.005	48.9	49.6495	87.449	12.551	0	49.7332
366.878	212.704	11.6228	50.002	48.894	49.6492	87.318	12.682	0	49.7332
366.897	212.706	11.769	50.001	48.895	49.6497	87.232	12.768	0	49.7332
366.915	212.706	11.9118	49.999	48.895	49.65	87.129	12.871	0	49.7332
366.933	212.706	12.0518	49.995	48.89	49.65	86.943	13.057	0	49.7332
366.934	212.706	12.0518	49.995	48.89	49.65	86.943	13.057	0	49.7332
366.945	212.706	12.1328	49.997	48.889	49.6502	86.901	13.099	0	49.7332
366.95	212.706	12.1762	49.998	48.89	49.6505	86.928	13.072	0	49.7332
366.957	212.706	12.2293	49.999	48.89	49.6505	86.908	13.092	0	49.7332
366.973	212.707	12.3524	49.997	48.89	49.6505	86.7	13.3	0	49.7332
366.98	212.706	12.39	49.998	48.891	49.6505	86.711	13.289	0	49.733
366.983	212.706	12.419	49.999	48.889	49.6505	86.689	13.311	0	49.733
366.986	212.706	12.4325	49.999	48.889	49.6505	86.695	13.305	0	49.733
366.992	212.706	12.4817	49.999	48.891	49.6507	86.702	13.298	0	49.733
366.996	212.706	12.5106	49.999	48.891	49.6507	86.702	13.298	0	49.733
366.998	212.707	12.5241	49.998	48.893	49.6512	86.656	13.344	0	49.733
367.001	212.707	12.5488	49.998	48.893	49.6512	86.595	13.405	0	49.733
367.012	212.707	12.6255	49.997	48.891	49.6515	86.589	13.411	0	49.733
367.015	212.706	12.6371	49.997	48.891	49.6515	86.57	13.43	0	49.733
367.02	212.707	12.6747	49.997	48.894	49.6515	86.588	13.412	0	49.733
367.024	212.707	12.7008	49.997	48.894	49.6515	86.528	13.472	0	49.733
367.029	212.708	12.735	49.996	48.896	49.651	86.442	13.558	0	49.733
367.036	212.707	12.7852	49.996	48.894	49.6512	86.342	13.658	0	49.733
367.038	212.707	12.7963	49.996	48.894	49.6512	86.348	13.652	0	49.733
367.041	212.706	12.8185	49.996	48.894	49.6512	86.381	13.619	0	49.733
367.048	212.707	12.8566	49.998	48.895	49.6512	86.379	13.621	0	49.733
367.051	212.707	12.8783	49.999	48.896	49.6512	86.371	13.629	0	49.733
367.053	212.708	12.8894	49.999	48.896	49.6512	86.383	13.617	0	49.733
367.056	212.708	12.9136	50	48.898	49.6512	86.325	13.675	0	49.733
367.058	212.708	12.9256	50	48.898	49.6512	86.28	13.72	0	49.733
367.061	212.709	12.9367	50	48.898	49.6512	86.189	13.811	0	49.733
367.068	212.709	12.9927	50.001	48.898	49.6515	86.206	13.794	0	49.733
367.079	212.709	13.0578	50.004	48.908	49.6512	86.346	13.654	0	49.733
367.087	212.71	13.1008	50.003	48.909	49.6512	86.333	13.667	0	49.733
367.105	212.71	13.2069	50.004	48.906	49.6512	86.175	13.825	0	49.733
367.118	212.71	13.2808	50	48.906	49.652	86.085	13.915	0	49.733
367.133	212.71	13.3633	49.999	48.91	49.6525	86.122	13.878	0	49.733
367.136	212.71	13.3724	49.999	48.91	49.6525	86.109	13.891	0	49.733
367.137	212.709	13.3816	49.998	48.911	49.652	86.094	13.906	0	49.733
367.144	212.71	13.4226	49.997	48.909	49.6515	86.032	13.968	0	49.733
367.146	212.71	13.4318	49.997	48.909	49.6515	86.032	13.968	0	49.733
367.149	212.71	13.441	49.997	48.909	49.6515	86.029	13.971	0	49.733
367.15	212.711	13.4588	49.997	48.909	49.6515	86.038	13.962	0	49.733
367.154	212.711	13.48	49.996	48.911	49.6515	86.039	13.961	0	49.733
367.157	212.712	13.4892	49.996	48.911	49.6515	86.052	13.948	0	49.733
367.169	212.711	13.5544	49.996	48.915	49.6515	85.945	14.055	0	49.733
367.178	212.712	13.5876	49.998	48.911	49.6515	85.962	14.038	0	49.733
367.182	212.712	13.6065	49.998	48.911	49.6518	85.946	14.054	0	49.733
367.187	212.712	13.6388	49.998	48.911	49.6518	85.964	14.036	0	49.733
367.204	212.713	13.7083	49.997	48.908	49.6518	85.937	14.063	0	49.733
367.208	212.713	13.7329	49.997	48.908	49.6518	85.95	14.05	0	49.733
367.215	212.713	13.7647	49.998	48.906	49.6515	85.863	14.137	0	49.733
367.229	212.714	13.8212	49.998	48.902	49.652	85.913	14.087	0	49.733
367.243	212.714	13.8825	49.998	48.904	49.6523	85.942	14.058	0	49.733
367.256	212.714	13.936	49.996	48.907	49.6523	85.836	14.164	0	49.733
367.261	212.715	13.9655	49.997	48.905	49.6518	85.811	14.189	0	49.733
367.272	212.715	14.0021	49.995	48.905	49.6518	85.845	14.155	0	49.733
367.291	212.716	14.0745	49.995	48.905	49.6523	85.793	14.207	0	49.733
367.303	212.716	14.1208	49.996	48.902	49.6525	85.778	14.222	0	49.733
367.308	212.716	14.1382	49.995	48.9	49.6523	85.768	14.232	0	49.733
367.324	212.716	14.1894	49.997	48.9	49.6518	85.834	14.166	0	49.733
367.332	212.716	14.214	49.996	48.902	49.652	85.788	14.212	0	49.733
367.339	212.716	14.2439	49.996	48.9	49.652	85.688	14.312	0	49.733
367.343	212.716	14.2497	49.998	48.899	49.6518	85.679	14.321	0	49.733
367.345	212.717	14.2666	49.998	48.899	49.6518	85.708	14.292	0	49.733
367.347	212.717	14.2729	49.998	48.899	49.6518	85.731	14.269	0	49.733
367.372	212.719	14.3428	49.999	48.91	49.6518	85.759	14.241	0	49.733
367.376	212.719	14.3491	49.999	48.91	49.6518	85.749	14.251	0	49.733
367.381	212.719	14.3645	49.998	48.909	49.6518	85.738	14.262	0	49.733
367.387	212.719	14.3862	49.998	48.907	49.6515	85.696	14.304	0	49.733
367.396	212.72	14.4104	49.997	48.904	49.6515	85.671	14.329	0	49.733
367.406	212.72	14.4403	49.998	48.904	49.651	85.709	14.291	0	49.733
367.418	212.72	14.4659	49.999	48.906	49.651	85.765	14.235	0	49.733
367.431	212.721	14.5025	49.999	48.901	49.6507	85.731	14.269	0	49.733
367.445	212.721	14.5344	49.999	48.903	49.6505	85.699	14.301	0	49.733
367.46	212.721	14.5735	49.997	48.901	49.651	85.71	14.29	0	49.733
367.477	212.722	14.6082	49.999	48.9	49.6512	85.7	14.3	0	49.733
367.494	212.723	14.6405	50	48.9	49.6515	85.673	14.327	0	49.733
367.512	212.724	14.6782	50	48.889	49.6518	85.671	14.329	0	49.733
367.531	212.725	14.7173	50.002	48.887	49.652	85.674	14.326	0	49.7328
367.551	212.725	14.7506	50	48.891	49.6528	85.624	14.376	0	49.7328
367.571	212.726	14.7838	50.003	48.893	49.6523	85.7	14.3	0	49.7328
367.59	212.726	14.8123	50.004	48.892	49.6525	85.644	14.356	0	49.7328
367.612	212.728	14.8422	50.001	48.893	49.6525	85.716	14.284	0	49.7328
367.632	212.728	14.8649	50.003	48.895	49.653	85.744	14.256	0	49.7328
367.652	212.729	14.8876	50	48.903	49.6528	85.728	14.272	0	49.7328
367.673	212.73	14.9117	50	48.902	49.653	85.726	14.274	0	49.7328
367.694	212.73	14.9349	50.003	48.905	49.653	85.734	14.266	0	49.7328
367.716	212.731	14.9571	50	48.906	49.6543	85.709	14.291	0	49.7328
367.741	212.732	14.9783	49.994	48.909	49.6548	85.699	14.301	0	49.7328
367.766	212.733	14.9995	49.995	48.904	49.6551	85.732	14.268	0	49.7328
367.79	212.733	15.0116	49.998	48.899	49.6553	85.711	14.289	0	49.7328
367.817	212.735	15.0266	50.003	48.899	49.6566	85.753	14.247	0	49.7328
367.843	212.736	15.0406	50	48.891	49.6564	85.737	14.263	0	49.7328
367.867	212.737	15.0565	50	48.889	49.6561	85.636	14.365	0	49.7325
367.893	212.737	15.0681	50.002	48.887	49.6561	85.786	14.214	0	49.7325
367.918	212.738	15.0729	50.002	48.89	49.6559	85.807	14.193	0	49.7325
367.943	212.739	15.0787	50.001	48.895	49.6561	85.815	14.185	0	49.7325
367.968	212.74	15.0864	49.999	48.9	49.6559	85.883	14.117	0	49.7325
367.993	212.739	15.0907	49.998	48.901	49.6564	85.842	14.158	0	49.7325
368.022	212.741	15.0932	49.998	48.905	49.6561	85.847	14.153	0	49.7325
368.047	212.743	15.096	50.003	48.911	49.6561	85.805	14.195	0	49.7325
368.072	212.743	15.0985	50.004	48.909	49.6564	85.868	14.132	0	49.7325
368.097	212.744	15.0999	50.002	48.909	49.6553	85.791	14.209	0	49.7325
368.123	212.744	15.1028	49.999	48.904	49.6553	85.888	14.112	0	49.7325
368.151	212.746	15.1028	49.998	48.902	49.6559	85.864	14.136	0	49.7325
368.177	212.746	15.0999	50.007	48.899	49.6559	85.768	14.232	0	49.7323
368.205	212.748	15.1004	50.008	48.902	49.6561	85.888	14.111	0	49.7323
368.232	212.748	15.1028	50.007	48.896	49.6564	85.919	14.081	0	49.7323
368.259	212.749	15.1033	50.006	48.897	49.6574	85.961	14.039	0	49.7323
368.285	212.749	15.1018	50	48.9	49.6576	85.908	14.092	0	49.7323
368.314	212.75	15.0951	50.002	48.898	49.6579	85.877	14.123	0	49.7323
368.343	212.751	15.0922	49.999	48.896	49.6574	85.954	14.046	0	49.7323
368.372	212.752	15.0922	49.999	48.898	49.6571	85.957	14.043	0	49.732
368.401	212.753	15.0927	50.003	48.899	49.6564	86.004	13.996	0	49.732
368.43	212.753	15.0893	50.004	48.906	49.6571	85.984	14.016	0	49.732
368.461	212.754	15.084	50.005	48.911	49.6582	85.946	14.054	0	49.732
368.493	212.755	15.0806	50.005	48.915	49.6584	86.006	13.994	0	49.732
368.525	212.756	15.0743	50.002	48.912	49.6584	85.969	14.031	0	49.732
368.557	212.757	15.07	50.004	48.914	49.6582	85.982	14.018	0	49.7318
368.585	212.757	15.0695	50.003	48.914	49.6576	86.019	13.981	0	49.7318
368.617	212.758	15.0671	50.005	48.91	49.6569	85.945	14.055	0	49.7318
368.649	212.759	15.0656	50.011	48.906	49.6571	85.97	14.03	0	49.7318
368.681	212.76	15.0627	50.009	48.904	49.6574	86.014	13.986	0	49.7316
368.712	212.761	15.056	50.007	48.895	49.6576	85.927	14.073	0	49.7316
368.745	212.761	15.0463	50.005	48.896	49.6579	86.105	13.895	0	49.7316
368.776	212.762	15.0468	50.005	48.896	49.6589	86.057	13.943	0	49.7316
368.808	212.763	15.0488	50.007	48.898	49.6592	85.922	14.078	0	49.7316
368.839	212.763	15.0492	50.007	48.897	49.6592	86.042	13.958	0	49.7313
368.871	212.765	15.0478	50.006	48.9	49.6592	85.994	14.006	0	49.7313
368.903	212.765	15.0483	50.004	48.9	49.6594	86.037	13.963	0	49.7313
368.939	212.766	15.0463	50.003	48.902	49.6589	86.097	13.903	0	49.7313
368.974	212.767	15.0415	50.007	48.904	49.6587	86.12	13.88	0	49.7311
369.01	212.768	15.0304	50.009	48.904	49.6592	86.129	13.871	0	49.7311
369.044	212.768	15.0256	50.008	48.905	49.6589	86.032	13.968	0	49.7311
369.083	212.769	15.0203	50.007	48.9	49.6589	86.111	13.889	0	49.7309
369.122	212.769	15.0179	50.009	48.898	49.6579	86.041	13.959	0	49.7309
369.16	212.77	15.0179	50.009	48.9	49.6564	85.979	14.021	0	49.7309
369.199	212.771	15.0169	50.007	48.903	49.6566	86.083	13.917	0	49.7306
369.237	212.772	15.014	50.011	48.91	49.6564	86.05	13.95	0	49.7306
369.276	212.773	15.013	50.012	48.915	49.6571	86.076	13.924	0	49.7306
369.314	212.773	15.014	50.004	48.918	49.6569	86.1	13.9	0	49.7304
369.353	212.774	15.0155	50.005	48.917	49.6569	86.103	13.897	0	49.7304
369.395	212.775	15.0155	50.007	48.911	49.6559	86.067	13.933	0	49.7304
369.433	212.776	15.0135	50.011	48.91	49.6556	86.02	13.98	0	49.7301
369.475	212.776	15.0116	50.009	48.904	49.6566	86.106	13.894	0	49.7301
369.514	212.777	15.0126	50.008	48.906	49.6571	86.025	13.975	0	49.7301
369.552	212.778	15.0116	50.011	48.913	49.6574	86.04	13.96	0	49.7299
369.591	212.779	15.0155	50.014	48.904	49.6582	86.015	13.985	0	49.7299
369.628	212.779	15.0169	50.014	48.906	49.6597	86.054	13.946	0	49.7297
369.669	212.779	15.0198	50.012	48.904	49.6594	86.114	13.886	0	49.7297
369.712	212.78	15.0203	50.01	48.902	49.6589	86.08	13.92	0	49.7294
369.756	212.781	15.0193	50.005	48.907	49.6582	86.048	13.952	0	49.7294
369.8	212.782	15.0193	50.003	48.901	49.6569	86.127	13.873	0	49.7294
369.843	212.783	15.0222	50.009	48.895	49.6579	86.091	13.909	0	49.7294
369.886	212.783	15.0208	50.011	48.898	49.6582	86.134	13.866	0	49.7292
369.934	212.785	15.0241	50.009	48.904	49.6579	86.108	13.892	0	49.7292
369.981	212.785	15.0246	50.015	48.901	49.6574	86.221	13.779	0	49.729
370.027	212.786	15.0179	50.01	48.9	49.6571	86.117	13.883	0	49.7287
370.075	212.786	15.0092	50.009	48.895	49.6576	86.128	13.872	0	49.7287
370.127	212.787	15.0082	50.011	48.894	49.6582	86.048	13.952	0	49.7285
370.179	212.788	15.0135	50.007	48.894	49.6579	86.123	13.877	0	49.7285
370.231	212.789	15.014	50.009	48.9	49.6561	86.1	13.9	0	49.7282
370.283	212.79	15.0097	50.005	48.9	49.6553	86.144	13.856	0	49.7282
370.335	212.791	15.0068	50.011	48.901	49.6556	86.126	13.874	0	49.7282
370.392	212.791	15.0034	50.011	48.893	49.6561	86.122	13.878	0	49.728
370.454	212.793	15.015	50.011	48.901	49.6559	85.951	14.049	0	49.7278
370.509	212.793	15.0237	50.012	48.909	49.6553	86.177	13.823	0	49.7278
370.564	212.794	15.0155	50.014	48.906	49.6559	86.096	13.905	0	49.7275
370.62	212.795	15.0106	50.011	48.905	49.6561	86.16	13.84	0	49.7275
370.675	212.796	15.0082	50.009	48.908	49.6559	86.088	13.912	0	49.7273
370.73	212.797	15.0077	50.011	48.905	49.6551	86.084	13.916	0	49.727
370.786	212.798	15.0034	50.01	48.9	49.6553	86.131	13.869	0	49.727
370.841	212.798	15.0039	50.01	48.9	49.6551	86.07	13.93	0	49.7268
370.896	212.799	14.9981	50.008	48.909	49.6551	86.148	13.852	0	49.7268
370.952	212.8	15.0044	50.007	48.904	49.6556	86.071	13.929	0	49.7266
371.007	212.8	15.0044	50.005	48.902	49.6556	86.058	13.942	0	49.7266
371.062	212.801	15.0063	50.011	48.895	49.6543	86.094	13.906	0	49.7266
371.121	212.802	15.0048	50.017	48.893	49.6533	86.05	13.95	0	49.7263
371.18	212.803	15.0106	50.018	48.9	49.6541	86.128	13.872	0	49.7261
371.24	212.804	15.0058	50.016	48.9	49.6546	86.059	13.941	0	49.7259
371.298	212.804	15.0073	50.016	48.902	49.6543	86.104	13.896	0	49.7256
371.358	212.805	15.0077	50.015	48.904	49.6546	86.064	13.936	0	49.7254
371.424	212.806	15.0068	50.011	48.896	49.6553	86.129	13.871	0	49.7254
371.489	212.806	15.0111	50.01	48.894	49.6553	86.094	13.906	0	49.7251
371.56	212.808	15.0101	50.009	48.899	49.6551	86.172	13.828	0	49.7249
371.623	212.809	15.0082	50.009	48.897	49.6551	86.102	13.898	0	49.7249
371.686	212.809	15.0077	50.007	48.894	49.6548	86.112	13.888	0	49.7247
371.75	212.81	15.0116	50.007	48.898	49.6541	86.135	13.865	0	49.7247
371.814	212.811	15.0101	50.009	48.895	49.6541	86.119	13.881	0	49.7244
371.877	212.811	15.0111	50.007	48.894	49.6543	86.158	13.842	0	49.7242
371.941	212.812	15.0135	50.011	48.894	49.6535	86.121	13.879	0	49.7242
372.005	212.814	15.0111	50.006	48.889	49.6525	86.095	13.905	0	49.724
372.068	212.814	15.0126	50.006	48.897	49.6528	86.126	13.874	0	49.724
372.132	212.813	15.013	50.011	48.902	49.6541	86.119	13.881	0	49.7237
372.196	212.815	15.014	50.007	48.89	49.6548	86.119	13.881	0	49.7237
372.331	212.817	15.0159	50.003	48.9	49.652	86.129	13.871	0	49.7232
372.453	212.819	15.0193	50.016	48.902	49.6515	86.138	13.862	0	49.723
372.575	212.82	15.0073	50.005	48.895	49.6512	86.161	13.839	0	49.7228
372.698	212.821	15.0121	50.002	48.895	49.6497	86.181	13.819	0	49.7225
372.82	212.822	14.9976	50.009	48.897	49.6487	86.136	13.864	0	49.7223
372.944	212.824	14.9966	49.998	48.9	49.6484	86.161	13.839	0	49.7221
373.067	212.825	15.0015	50.003	48.92	49.6487	86.189	13.811	0	49.7218
373.19	212.827	15.0019	50.007	48.905	49.6495	86.179	13.821	0	49.7216
373.313	212.828	14.9995	50.011	48.902	49.6502	86.149	13.851	0	49.7216
373.437	212.829	15.0058	50.008	48.895	49.6492	86.138	13.862	0	49.7211
373.559	212.83	14.9976	50.009	48.882	49.6497	86.179	13.821	0	49.7209
373.681	212.831	15.0135	50.005	48.89	49.65	86.172	13.828	0	49.7206
373.803	212.833	15.0015	50.007	48.9	49.652	86.168	13.832	0	49.7204
373.927	212.833	15.0087	50.003	48.912	49.6505	86.065	13.935	0	49.7202
374.049	212.835	14.9995	50.007	48.899	49.6505	86.206	13.794	0	49.7199
374.172	212.836	15.0024	50.012	48.893	49.651	86.168	13.832	0	49.7197
374.294	212.838	15.0015	50.008	48.89	49.6551	86.199	13.801	0	49.7194
374.416	212.838	15.0044	50.005	48.887	49.6535	86.198	13.802	0	49.7192
374.539	212.84	15.0044	50.008	48.89	49.6548	86.078	13.922	0	49.719
374.661	212.841	15.0058	50.007	48.893	49.6535	86.184	13.816	0	49.7187
374.784	212.842	15.0111	50.003	48.892	49.6543	86.182	13.818	0	49.7185
374.906	212.843	15	50.004	48.9	49.6541	86.184	13.816	0	49.7182
375.028	212.844	15.0082	50.011	48.898	49.653	86.115	13.885	0	49.718
375.15	212.845	14.9995	50.004	48.902	49.6512	86.188	13.812	0	49.7178
375.273	212.846	15.0116	50.009	48.902	49.6505	86.079	13.921	0	49.7175
375.396	212.847	14.9966	50.006	48.904	49.6497	86.128	13.872	0	49.7175
375.521	212.848	15.0092	50.005	48.902	49.6484	86.165	13.835	0	49.7173
375.643	212.849	15.0019	49.998	48.9	49.6489	86.159	13.841	0	49.7171
375.765	212.851	15.0048	50.001	48.901	49.6484	86.166	13.834	0	49.7171
375.887	212.851	15.0034	50.005	48.891	49.6471	86.094	13.906	0	49.7168
376.01	212.852	14.9966	50.004	48.894	49.6461	86.21	13.79	0	49.7166
376.132	212.853	15.0116	50.007	48.888	49.6469	86.172	13.828	0	49.7163
376.254	212.854	15.0053	50.003	48.901	49.6461	86.17	13.83	0	49.7161
376.376	212.855	15.0005	50.004	48.895	49.6456	86.176	13.824	0	49.7161
376.499	212.857	14.9962	50.007	48.9	49.6454	86.092	13.908	0	49.7159
376.621	212.858	15.0135	50.003	48.893	49.6448	86.169	13.831	0	49.7159
376.743	212.858	15.0024	50.002	48.887	49.6454	86.15	13.85	0	49.7156
376.874	212.859	14.9971	50	48.891	49.6459	86.212	13.788	0	49.7154
377.003	212.86	15.0063	50.003	48.896	49.6454	86.135	13.865	0	49.7154
377.14	212.861	15.0019	50.002	48.903	49.6456	86.157	13.843	0	49.7152
377.278	212.862	14.9981	50	48.906	49.6443	86.233	13.767	0	49.7152
377.403	212.863	14.999	50.005	48.909	49.6451	86.181	13.819	0	49.7149
377.527	212.864	14.9957	50	48.896	49.6448	86.129	13.871	0	49.7149
377.653	212.865	15.0058	50.004	48.893	49.6443	86.188	13.812	0	49.7147
377.777	212.866	15.0005	50	48.901	49.6446	86.179	13.821	0	49.7144
377.909	212.867	14.9995	50.003	48.899	49.6443	86.168	13.832	0	49.7144
378.041	212.868	15.0039	50	48.892	49.6436	86.16	13.84	0	49.7144
378.173	212.869	14.9986	50.002	48.89	49.6428	86.146	13.854	0	49.7142
378.305	212.87	15.0159	49.998	48.88	49.642	86.124	13.876	0	49.7142
378.438	212.87	15.0053	49.995	48.89	49.6402	86.212	13.788	0	49.714
378.557	212.871	15.0015	49.998	48.894	49.6405	86.089	13.911	0	49.714
378.676	212.873	15.0058	49.995	48.915	49.6392	86.155	13.845	0	49.714
378.795	212.873	15.0048	50.002	48.897	49.6397	86.158	13.842	0	49.714
378.914	212.874	15.0063	50	48.893	49.6372	86.164	13.836	0	49.7137
379.033	212.875	15.0135	49.996	48.894	49.6369	86.167	13.833	0	49.7137
379.152	212.876	15.0068	50	48.89	49.6374	86.098	13.902	0	49.7137
379.271	212.876	15.001	49.997	48.895	49.6356	86.218	13.782	0	49.7137
379.39	212.877	15.0077	49.995	48.896	49.6356	86.2	13.8	0	49.7137
379.51	212.878	15.001	50.002	48.892	49.6359	86.186	13.814	0	49.7135
379.63	212.879	15.0087	49.994	48.886	49.6346	86.143	13.857	0	49.7135
379.749	212.879	15.0073	49.999	48.89	49.6367	86.184	13.816	0	49.7137
379.869	212.88	15.013	49.999	48.886	49.6356	86.178	13.822	0	49.7135
379.997	212.881	15.001	49.994	48.876	49.6361	86.082	13.918	0	49.7135
380.112	212.882	15.0005	49.996	48.888	49.6346	86.161	13.839	0	49.7137
380.227	212.883	15.0087	49.997	48.898	49.6338	86.209	13.791	0	49.7137
380.343	212.883	15.0044	49.989	48.893	49.6338	86.162	13.838	0	49.7137
380.465	212.884	15.0029	49.992	48.873	49.6349	86.034	13.966	0	49.7137
380.589	212.885	15.0087	49.99	48.891	49.6338	86.097	13.903	0	49.7137
380.713	212.886	15.0058	49.989	48.885	49.6346	86.18	13.82	0	49.714
380.835	212.887	15.0019	49.994	48.876	49.6359	86.159	13.841	0	49.714
380.959	212.887	15.0019	49.998	48.882	49.6336	86.027	13.973	0	49.714
381.083	212.888	15.0053	49.994	48.891	49.6331	86.169	13.831	0	49.714
381.205	212.889	15.0058	49.992	48.88	49.6326	86.121	13.879	0	49.714
381.329	212.889	15.0053	49.99	48.882	49.6326	86.227	13.773	0	49.7142
381.461	212.89	15.0029	49.994	48.876	49.6341	86.106	13.894	0	49.7142
381.593	212.89	15.0073	49.987	48.876	49.6326	86.234	13.766	0	49.7142
381.732	212.892	15.014	49.992	48.894	49.6356	86.165	13.835	0	49.7144
381.859	212.893	15.0058	49.992	48.891	49.6333	86.113	13.887	0	49.7147
381.987	212.893	15.0053	49.988	48.885	49.6331	86.177	13.823	0	49.7147
382.114	212.894	15.0101	49.989	48.882	49.6338	86.166	13.834	0	49.7149
382.241	212.895	15.013	49.989	48.889	49.6341	86.174	13.826	0	49.7149
382.368	212.896	15.0145	49.989	48.876	49.6338	86.157	13.843	0	49.7152
382.496	212.896	15.014	49.986	48.891	49.6349	86.212	13.788	0	49.7152
382.631	212.897	15.0116	49.986	48.895	49.6351	86.183	13.817	0	49.7154
382.767	212.897	15.013	49.987	48.882	49.6356	86.137	13.863	0	49.7154
382.91	212.899	15.013	49.992	48.887	49.6356	86.138	13.862	0	49.7156
383.054	212.899	15.0164	49.989	48.893	49.6346	86.161	13.839	0	49.7159
383.198	212.9	15.0039	49.988	48.889	49.6326	86.095	13.905	0	49.7161
383.343	212.901	15.0121	49.996	48.872	49.6351	86.136	13.864	0	49.7161
383.486	212.902	15.0126	49.988	48.891	49.6346	86.15	13.85	0	49.7163
383.63	212.903	14.9937	49.987	48.885	49.6351	86.205	13.795	0	49.7163
383.774	212.903	15.0077	49.988	48.891	49.6338	86.084	13.916	0	49.7166
383.918	212.904	14.9971	49.989	48.893	49.6343	86.147	13.853	0	49.7166
384.062	212.905	15.0005	49.989	48.878	49.6364	86.153	13.847	0	49.7168
384.206	212.905	14.9995	49.985	48.886	49.6338	86.205	13.795	0	49.7171
384.35	212.906	15.0029	49.989	48.879	49.6364	86.083	13.917	0	49.7173
384.495	212.907	15.0034	49.993	48.898	49.6351	86.144	13.856	0	49.7173
384.638	212.906	15.0077	49.981	48.877	49.6361	86.145	13.855	0	49.7175
384.783	212.909	15.0092	49.989	48.883	49.6364	86.204	13.796	0	49.7178
384.913	212.909	15.0106	49.984	48.883	49.6364	86.147	13.853	0	49.718
385.044	212.909	14.9899	49.985	48.878	49.6361	86.22	13.78	0	49.7182
385.174	212.911	14.9995	49.991	48.882	49.6367	86.267	13.733	0	49.7182
385.305	212.911	15.0068	49.992	48.881	49.6354	86.238	13.762	0	49.7185
385.443	212.912	15.013	49.987	48.881	49.6343	86.183	13.817	0	49.7187
385.582	212.912	14.9962	49.986	48.874	49.6349	86.218	13.782	0	49.719
385.729	212.913	15.0155	49.994	48.869	49.6343	86.125	13.875	0	49.719
385.876	212.913	15.0034	49.99	48.875	49.6351	86.149	13.851	0	49.7192
386.032	212.915	15.0073	49.988	48.881	49.6367	86.167	13.833	0	49.7192
386.187	212.916	14.9976	49.984	48.895	49.6356	86.133	13.867	0	49.7197
386.344	212.916	15.0015	49.988	48.885	49.6341	86.15	13.85	0	49.7199
386.509	212.916	15.0063	49.992	48.885	49.6349	86.215	13.785	0	49.7202
386.687	212.918	15.013	49.988	48.889	49.6359	86.161	13.839	0	49.7202
386.846	212.918	15.0044	49.987	48.885	49.6359	86.133	13.867	0	49.7204
387.015	212.919	15	49.987	48.882	49.6354	86.119	13.881	0	49.7206
387.183	212.92	14.9971	49.981	48.882	49.6343	86.212	13.788	0	49.7209
387.354	212.921	15.0034	49.983	48.881	49.6361	86.133	13.867	0	49.7211
387.523	212.921	14.9966	49.993	48.895	49.6392	86.166	13.834	0	49.7213
387.692	212.922	15.0048	49.988	48.873	49.6387	86.161	13.839	0	49.7216
387.86	212.923	15.0087	49.987	48.882	49.6384	86.113	13.887	0	49.7218
388.029	212.924	15.0029	49.989	48.887	49.6392	86.111	13.889	0	49.7221
388.198	212.923	15.0039	49.99	48.869	49.639	86.208	13.792	0	49.7221
388.367	212.925	15.0048	49.987	48.882	49.6382	86.153	13.847	0	49.7223
388.521	212.926	15	49.993	48.89	49.6377	86.189	13.811	0	49.7225
388.674	212.926	15	49.985	48.885	49.6364	86.255	13.745	0	49.7225
388.827	212.927	15.0087	49.992	48.876	49.6359	86.176	13.824	0	49.7228
388.99	212.928	14.9899	49.989	48.895	49.6349	86.067	13.933	0	49.7228
389.153	212.929	15.0116	49.988	48.886	49.6372	86.099	13.901	0	49.723
389.316	212.929	14.9952	49.991	48.881	49.6359	86.2	13.8	0	49.723
389.488	212.928	15.0029	49.993	48.882	49.6369	86.122	13.878	0	49.7232
389.661	212.931	15.0024	49.994	48.882	49.6359	86.197	13.803	0	49.7235
389.818	212.931	15.0048	49.985	48.882	49.6382	86.075	13.925	0	49.7237
389.983	212.932	15.0048	49.988	48.874	49.6374	86.093	13.907	0	49.724
390.15	212.933	15.0053	49.982	48.894	49.6356	86.225	13.775	0	49.7242
390.316	212.934	15.0101	49.991	48.875	49.6356	86.228	13.772	0	49.7244
390.482	212.934	15.0044	49.987	48.883	49.6372	86.168	13.832	0	49.7247
390.656	212.935	15.0024	49.992	48.887	49.6374	86.284	13.716	0	49.7247
390.832	212.935	15.0106	49.987	48.889	49.6384	86.176	13.824	0	49.7249
391.007	212.936	15.0015	49.987	48.886	49.6384	86.154	13.846	0	49.7251
391.183	212.937	15.0039	49.989	48.87	49.6387	86.185	13.815	0	49.7254
391.358	212.938	15.0063	49.985	48.889	49.6392	86.204	13.796	0	49.7256
391.534	212.938	14.9995	49.987	48.886	49.6377	86.109	13.891	0	49.7259
391.709	212.938	15.0048	49.992	48.889	49.6377	86.214	13.786	0	49.7261
391.895	212.94	14.9937	49.991	48.879	49.6384	86.253	13.747	0	49.7263
392.081	212.94	15.0005	49.988	48.887	49.6382	86.198	13.802	0	49.7266
392.278	212.941	15.0019	49.985	48.883	49.6359	86.185	13.816	0	49.7268
392.475	212.942	15.0048	49.989	48.885	49.6346	86.137	13.863	0	49.727
392.671	212.942	14.999	49.992	48.898	49.6338	86.1	13.9	0	49.727
392.879	212.943	15.0063	49.989	48.885	49.6351	86.151	13.849	0	49.7275
393.086	212.944	15.0082	49.985	48.885	49.6351	86.193	13.807	0	49.7278
393.294	212.945	14.9986	49.987	48.88	49.6351	86.166	13.834	0	49.728
393.481	212.945	15.0058	49.991	48.887	49.6367	86.26	13.74	0	49.7282
393.668	212.945	15.001	49.982	48.886	49.6356	86.181	13.819	0	49.7285
393.857	212.946	14.9986	49.983	48.886	49.6369	86.15	13.85	0	49.7287
394.046	212.947	14.999	49.986	48.893	49.6367	86.226	13.774	0	49.729
394.235	212.948	15.0029	49.987	48.885	49.6379	86.07	13.93	0	49.7292
394.423	212.949	15.0058	49.994	48.872	49.6367	86.22	13.78	0	49.7294
394.611	212.949	14.9923	49.988	48.869	49.6356	86.099	13.901	0	49.7297
394.812	212.95	15.0005	49.99	48.883	49.6369	86.222	13.778	0	49.7301
395.011	212.95	14.9995	49.986	48.88	49.6361	86.187	13.813	0	49.7301
395.223	212.951	15.0044	49.995	48.893	49.6359	86.24	13.76	0	49.7304
395.433	212.952	15.0092	49.983	48.884	49.6338	86.191	13.809	0	49.7306
395.644	212.953	15.0044	49.983	48.88	49.6338	86.132	13.868	0	49.7309
395.855	212.954	15.013	49.994	48.88	49.6354	86.163	13.837	0	49.7313
396.065	212.954	14.9962	49.984	48.887	49.6361	86.168	13.832	0	49.7316
396.288	212.955	15.0019	49.984	48.877	49.6356	86.165	13.835	0	49.7318
396.51	212.955	15.0082	49.986	48.887	49.6392	86.247	13.753	0	49.732
396.733	212.957	15.0048	49.986	48.882	49.6431	86.265	13.735	0	49.7323
396.956	212.957	15.0159	49.994	48.887	49.6418	86.112	13.888	0	49.7325
397.191	212.958	15.0087	49.997	48.889	49.6423	86.235	13.765	0	49.7328
397.427	212.958	14.9986	49.987	48.884	49.6431	86.224	13.776	0	49.7332
397.663	212.959	15.0053	49.996	48.881	49.6446	86.184	13.816	0	49.7332
397.913	212.96	15.001	49.988	48.891	49.6451	86.174	13.826	0	49.7335
398.162	212.961	15.0034	49.992	48.89	49.6446	86.205	13.795	0	49.7335
398.411	212.961	14.9986	49.988	48.887	49.6454	86.177	13.823	0	49.7337
398.661	212.962	15.0029	49.989	48.887	49.6461	86.211	13.789	0	49.7342
398.925	212.963	15.0073	49.996	48.872	49.6464	86.19	13.81	0	49.7342
399.187	212.964	15.0015	49.992	48.887	49.6454	86.192	13.808	0	49.7342
399.45	212.965	14.999	49.989	48.882	49.6451	86.169	13.831	0	49.7347
399.713	212.966	14.9981	49.992	48.876	49.6474	86.247	13.753	0	49.7349
399.976	212.966	14.9962	49.998	48.878	49.6466	86.195	13.805	0	49.7349
400.254	212.967	15.0063	49.997	48.887	49.6492	86.221	13.779	0	49.7349
400.532	212.968	15.0101	49.992	48.882	49.6507	86.22	13.78	0	49.7349
400.81	212.969	15.0024	49.994	48.876	49.651	86.243	13.757	0	49.7349
401.087	212.969	15.0015	49.996	48.885	49.6507	86.192	13.808	0	49.7351
401.365	212.97	15.0044	49.999	48.882	49.6507	86.155	13.845	0	49.7349
401.643	212.971	15.0048	49.993	48.901	49.6505	86.236	13.764	0	49.7349
401.921	212.971	14.999	49.99	48.896	49.653	86.129	13.871	0	49.7349
402.199	212.972	15.0077	49.996	48.895	49.6518	86.155	13.845	0	49.7351
402.476	212.973	15.0029	50.002	48.896	49.651	86.219	13.781	0	49.7349
402.769	212.974	14.9976	49.995	48.882	49.653	86.148	13.852	0	49.7347
403.062	212.974	15.001	50.003	48.9	49.653	86.076	13.924	0	49.7347
403.356	212.976	15.0068	50.005	48.893	49.6543	86.121	13.879	0	49.7344
403.649	212.976	15.0082	49.999	48.892	49.6546	86.194	13.806	0	49.7342
403.958	212.975	15.0116	50.003	48.889	49.6541	86.208	13.792	0	49.7339
404.268	212.978	15.0005	50.007	48.895	49.6541	86.209	13.791	0	49.7337
404.549	212.978	15.0034	49.996	48.882	49.653	86.196	13.804	0	49.7332
404.845	212.979	15.0048	50.002	48.901	49.6535	86.124	13.876	0	49.7332
405.114	212.98	14.9986	50.004	48.895	49.6523	86.209	13.791	0	49.733
405.384	212.98	15.0044	50	48.889	49.6538	86.135	13.865	0	49.7328
405.652	212.981	14.9986	49.998	48.89	49.6551	86.191	13.809	0	49.7323
405.921	212.981	14.9971	50.005	48.906	49.6548	86.214	13.786	0	49.732
406.206	212.982	15.0077	50.001	48.898	49.6535	86.216	13.784	0	49.7318
406.49	212.982	14.9981	50.009	48.895	49.6543	86.164	13.836	0	49.7313
406.775	212.983	15.0024	49.998	48.891	49.6564	86.214	13.786	0	49.7311
407.059	212.984	15.0029	50.006	48.905	49.6556	86.122	13.878	0	49.7309
407.344	212.985	15.0077	50.003	48.908	49.6548	86.232	13.768	0	49.7304
407.628	212.986	15.0082	50.003	48.89	49.6538	86.236	13.764	0	49.7301
407.913	212.986	15	50.006	48.904	49.6515	86.097	13.903	0	49.7297
408.196	212.987	15.0034	50.007	48.903	49.6484	86.199	13.801	0	49.7294
408.481	212.988	15.0106	50	48.884	49.6484	86.173	13.827	0	49.729
408.765	212.988	15.0005	49.999	48.902	49.6466	86.2	13.8	0	49.7285
409.049	212.989	15.0015	50.003	48.897	49.6456	86.218	13.782	0	49.7282
409.334	212.989	14.999	50.002	48.893	49.6441	86.229	13.771	0	49.728
409.617	212.989	15.0082	50.005	48.9	49.6461	86.16	13.84	0	49.7278
409.916	212.991	15.0106	49.996	48.887	49.6454	86.255	13.745	0	49.7273
410.215	212.991	15.0044	50.004	48.895	49.6451	86.138	13.862	0	49.727
410.513	212.991	14.9976	49.998	48.898	49.6461	86.162	13.838	0	49.727
410.829	212.992	15.0024	49.998	48.899	49.6459	86.137	13.863	0	49.7268
411.162	212.993	14.999	49.994	48.891	49.6454	86.195	13.805	0	49.7268
411.463	212.994	15.0005	50	48.892	49.6461	86.21	13.79	0	49.7266
411.764	212.995	15.0029	49.998	48.893	49.6456	86.166	13.834	0	49.7263
412.066	212.994	15.0077	49.995	48.892	49.6433	86.198	13.802	0	49.7263
412.367	212.995	15.013	49.996	48.891	49.642	86.174	13.826	0	49.7263
412.669	212.996	15.0034	49.996	48.892	49.642	86.229	13.771	0	49.7263
412.971	212.997	14.9966	49.998	48.9	49.641	86.218	13.782	0	49.7261
413.272	212.997	15.0106	49.993	48.893	49.6425	86.263	13.737	0	49.7261
413.591	212.998	14.9962	50.002	48.898	49.6454	86.277	13.723	0	49.7261
413.909	212.998	15.0116	49.995	48.908	49.6459	86.204	13.796	0	49.7261
414.227	213	15.0005	49.995	48.9	49.6461	86.205	13.795	0	49.7261
414.545	213	15.0019	49.994	48.897	49.6459	86.25	13.75	0	49.7261
414.88	213	14.9962	49.996	48.893	49.6433	86.298	13.702	0	49.7263
415.234	213.001	15.0019	49.995	48.893	49.6425	86.214	13.786	0	49.7263
415.555	213.001	14.9995	49.998	48.891	49.64	86.201	13.799	0	49.7263
415.894	213.002	15.0053	49.996	48.889	49.6405	86.175	13.825	0	49.7266
416.201	213.003	15.0048	49.994	48.894	49.6405	86.204	13.796	0	49.7266
416.51	213.004	15.0048	49.997	48.89	49.641	86.158	13.842	0	49.7266
416.818	213.004	15.0015	49.994	48.897	49.641	86.188	13.812	0	49.7268
417.126	213.004	14.9981	49.996	48.887	49.6405	86.185	13.815	0	49.7268
417.451	213.005	15.0015	49.996	48.882	49.6402	86.129	13.871	0	49.727
417.776	213.006	15.0029	49.998	48.887	49.641	86.221	13.779	0	49.7273
418.119	213.006	15.001	49.991	48.881	49.6384	86.216	13.784	0	49.7273
418.462	213.007	15.0063	49.996	48.885	49.6377	86.203	13.797	0	49.7275
418.824	213.007	15.014	49.991	48.882	49.6387	86.208	13.792	0	49.7278
419.187	213.008	15.0034	49.989	48.877	49.6407	86.209	13.791	0	49.728
419.549	213.009	15.001	49.988	48.882	49.6392	86.225	13.775	0	49.7282
419.91	213.01	15.0106	49.992	48.875	49.64	86.206	13.794	0	49.7285
420.272	213.01	15.0039	49.997	48.889	49.6402	86.203	13.797	0	49.729
420.654	213.011	15.0048	49.992	48.885	49.6402	86.197	13.803	0	49.7292
421.035	213.011	15.001	49.993	48.879	49.64	86.248	13.752	0	49.7294
421.416	213.012	14.999	49.992	48.884	49.6413	86.254	13.746	0	49.7299
421.797	213.012	14.9957	49.992	48.887	49.6441	86.221	13.779	0	49.7301
422.199	213.013	15.0039	49.987	48.887	49.6402	86.171	13.829	0	49.7306
422.601	213.013	14.9995	49.991	48.889	49.6436	86.246	13.754	0	49.7311
423.024	213.013	15.0087	49.985	48.91	49.6448	86.217	13.783	0	49.7313
423.469	213.015	15.0039	49.99	48.893	49.6459	86.139	13.861	0	49.7318
423.874	213.015	15	49.996	48.891	49.6466	86.212	13.788	0	49.7318
424.301	213.016	15.0034	49.992	48.893	49.6454	86.153	13.847	0	49.732
424.727	213.016	15.0077	49.99	48.897	49.6479	86.238	13.762	0	49.732
425.176	213.017	15.0053	49.989	48.894	49.6495	86.212	13.788	0	49.7323
425.583	213.018	15.0058	49.991	48.893	49.6477	86.244	13.756	0	49.7325
425.99	213.018	15.0019	50	48.885	49.6484	86.28	13.72	0	49.7325
426.418	213.019	15.0135	50	48.905	49.6497	86.178	13.822	0	49.7325
426.847	213.02	15.0053	49.998	48.908	49.6502	86.226	13.774	0	49.7323
427.276	213.02	15.0039	49.996	48.895	49.6512	86.183	13.817	0	49.7323
427.728	213.02	15.0039	50.006	48.893	49.6528	86.213	13.788	0	49.732
428.204	213.022	15.0024	49.992	48.889	49.652	86.124	13.876	0	49.7318
428.68	213.022	14.9986	49.994	48.889	49.6497	86.286	13.714	0	49.7318
429.157	213.023	15.0034	49.999	48.893	49.651	86.211	13.789	0	49.7316
429.634	213.023	15.0135	50	48.901	49.6538	86.253	13.747	0	49.7313
430.136	213.024	15.0034	49.998	48.892	49.6533	86.201	13.799	0	49.7306
430.638	213.024	15.0053	50	48.9	49.6535	86.251	13.749	0	49.7301
431.168	213.025	15.0073	50.002	48.898	49.6528	86.22	13.78	0	49.7297
431.696	213.026	15.0005	50	48.895	49.6528	86.135	13.865	0	49.7294
432.226	213.027	15	49.995	48.893	49.6487	86.257	13.743	0	49.729
432.755	213.027	14.9981	50	48.899	49.6477	86.224	13.776	0	49.7285
433.284	213.028	15.0029	49.998	48.9	49.6451	86.181	13.819	0	49.7278
433.814	213.029	15.0097	49.992	48.898	49.6454	86.193	13.807	0	49.7278
434.343	213.029	14.9962	49.999	48.889	49.6438	86.173	13.827	0	49.7273
434.9	213.029	15.0005	50	48.887	49.642	86.192	13.808	0	49.727
435.486	213.029	14.9976	49.999	48.891	49.6415	86.224	13.776	0	49.7268
436.103	213.031	15.0034	49.999	48.887	49.6438	86.218	13.782	0	49.7268
436.663	213.032	15.0058	49.998	48.887	49.6418	86.203	13.797	0	49.7266
437.223	213.033	15.001	49.997	48.889	49.6431	86.301	13.699	0	49.7268
437.782	213.033	15.0024	49.995	48.891	49.6436	86.271	13.729	0	49.727
438.371	213.034	15.0044	49.998	48.891	49.6451	86.203	13.797	0	49.727
438.96	213.034	15.0053	49.994	48.895	49.6438	86.195	13.805	0	49.727
439.549	213.035	15.0015	49.994	48.891	49.6443	86.159	13.841	0	49.727
440.139	213.036	15.0116	50	48.889	49.641	86.158	13.842	0	49.727
440.728	213.036	15.0024	49.999	48.889	49.6423	86.259	13.741	0	49.727
441.316	213.037	15.0068	49.991	48.894	49.6405	86.134	13.866	0	49.7273
441.904	213.037	15.0019	49.99	48.895	49.641	86.207	13.793	0	49.7278
442.493	213.038	15.0044	49.99	48.888	49.6418	86.284	13.716	0	49.7282
443.083	213.039	15.0044	49.99	48.891	49.64	86.192	13.808	0	49.7285
443.671	213.039	15.0039	49.985	48.896	49.6407	86.171	13.829	0	49.729
444.26	213.04	15.0034	49.991	48.894	49.6395	86.266	13.734	0	49.7292
[truncated: 9,459 more rows]

## Sheet: 50C IGAsorp Desorption 2.05 mm 
Polyurathene	Foam	1Dslab-11-6-18
[truncated: 12,331 more rows]

[truncated: 2 more sheets: 0.4 mm multi-loop 50C isotherms, 298-323 K Equbm w Model]
